# Supplementary material for: Aerobic exercise and MOTS-c attenuate diabetic myocardial fibrosis via inhibition of the THBS1/TGF-β signaling pathway
Source: Front Endocrinol (Lausanne). 2026 Feb 3;17:1732329. doi: 10.3389/fendo.2026.1732329 (PMC12909204; doi:10.3389/fendo.2026.1732329)
Supplement: Supplementary file 1 [file Table1.xls]

#ID	gene_name	C4_FPKM	C4_count	C5_FPKM	C5_count	C9_FPKM	C9_count	D10_FPKM	D10_count	D2_FPKM	D2_count	D7_FPKM	D7_count	DE1_FPKM	DE1_count	DE4_FPKM	DE4_count	DE5_FPKM	DE5_count	DM4_FPKM	DM4_count	DM5_FPKM	DM5_count	DM9_FPKM	DM9_count	DME1_FPKM	DME1_count	DME3_FPKM	DME3_count	DME8_FPKM	DME8_count	C4_C5_C9_vs_D10_D2_D7_DESeq2_Pvalue	C4_C5_C9_vs_D10_D2_D7_DESeq2_log2FC	C4_C5_C9_vs_D10_D2_D7_DESeq2_(Pvalue_0.01_FC_1.5)_regulated	C4_C5_C9_vs_D10_D2_D7_DESeq2_(Pvalue_0.05_FC_1.3)_regulated	C4_C5_C9_vs_D10_D2_D7_DESeq2_(Pvalue_0.05_FC_1.2)_regulated	C4_C5_C9_vs_D2_D7_DESeq2_Pvalue	C4_C5_C9_vs_D2_D7_DESeq2_log2FC	C4_C5_C9_vs_D2_D7_DESeq2_(Pvalue_0.01_FC_1.5)_regulated	C4_C5_C9_vs_D2_D7_DESeq2_(Pvalue_0.05_FC_1.2)_regulated	C9_C5_C4_vs_D10_D7_D2_DESeq2_Pvalue	C9_C5_C4_vs_D10_D7_D2_DESeq2_log2FC	C9_C5_C4_vs_D10_D7_D2_DESeq2_(Pvalue_0.01_FC_1.5)_regulated	C_vs_D_DESeq2_FDR	C_vs_D_DESeq2_log2FC	C_vs_D_DESeq2_(FDR_0.01_FC_2)_regulated	C_vs_D_DESeq2_(FDR_0.05_FC_2)_regulated	C_vs_D_DESeq2_(FDR_0.05_FC_1.5)_regulated	C_vs_D_DESeq2_Pvalue
Rattus_norvegicus_newGene_3132	--	0.338459	41	0.0	0	0.662753	100	0.261615	33	0.554145	66	0.424504	52	0.610559	72	0.705867	86	0.263311	34	0.763023	100	0.016135	3	0.523415	68	0.55877	65	1.00667	107	0.59143	76	0.751066622551625	0.06503717165897	normal	normal	normal	0.654783451309664	0.0933159334705657	normal	normal	0.751066622500014	0.065037171682036	normal	0.942934102935136	0.360623381597713	normal	normal	normal	0.75076230639616
ENSRNOG00000029500	Tapbp	15.355448999999998	1003	29.154033	1814	18.674191	1519	23.225047	1577	21.449938	1370	19.690234	1290	19.241632	1230	35.989101	2373	19.923559	1388	25.984275	1850	36.573215000000005	2470	23.182090000000002	1630	22.268198	1397	30.962673	1779	20.581713999999998	1414	0.860990499162669	-0.0435126079508974	normal	normal	normal	0.75975001884555	-0.0863355643953663	normal	normal	0.86099049913192	-0.0435126079570323	normal	0.966834409072993	-0.0639341420569165	normal	normal	normal	0.860978660938896
ENSRNOG00000023152	Tmem201	5.830782	835	5.153239	704	7.026093	1256	5.636477	842	6.271579	880	6.695744	962	5.491324	774	4.632506	672	5.79626	886	7.44275	1163	7.849019	1163	6.467941	998	7.202236	991	7.635343	965	7.181487	1093	0.997419599591136	0.000545024384364573	normal	normal	normal	0.85504461506439	0.0408956100161021	normal	normal	0.997419599590332	0.000545024384796008	normal	0.999852022663117	0.000614747418634289	normal	normal	normal	0.99741842192072
ENSRNOG00000018514	Olr43	0.0	0	0.0	0	0.0	0	0.0	0	0.0	0	0.0	0	0.0	0	0.0	0	0.0	0	0.0	0	0.0	0	0.0	0	0.0	0	0.0	0	0.0	0	--	--	--	--	--	--	--	--	--	--	--	--	--	--	--	--	--	--
ENSRNOG00000043503	Ehd1	70.032173	8549	100.836159	11736	79.271225	12081	66.785408	8501	84.78717	10136	50.474022	6180	75.783966	9106	57.810772	7142	62.054131	8080	56.36628	7505	137.260605	17336	93.817131	12335	74.957054	8792	84.219971	9067	57.343071	7435	0.249276941739455	-0.275995376351621	normal	normal	normal	0.35941849412812	-0.253809554810834	normal	normal	0.249276941629854	-0.275995376387471	normal	0.92292298573286	-0.383913394892879	normal	normal	normal	0.249202575964496
ENSRNOG00000003835	Slc43a2	2.166727	368	3.026604	490	3.746337	794	3.134405	555	3.744133	623	3.572766	608	3.074491	514	2.786177	479	2.469882	447	2.307475	428	3.159261	555	4.259069	779	3.484552	569	4.387792	657	2.88075	520	0.539531009337127	0.135293435761351	normal	normal	normal	0.536271566544518	0.162853692853767	normal	normal	0.539531009370694	0.135293435756423	normal	0.92292298573286	0.173298125074071	normal	normal	normal	0.539584841497706
ENSRNOG00000047447	AC115420.2	0.866642	12	1.840918	24	2.21463	37	1.168748	17	1.894607	25	1.210081	17	1.371394	19	5.037838	69	3.492097	50	2.887315	43	2.596146	36	2.076283	30	4.700135	61	4.538381	54	2.638944	38	--	--	--	--	--	--	--	--	--	--	--	--	--	--	--	--	--	--
ENSRNOG00000007434	Ube2j1	15.830962	582	17.521873	585	18.071775	787	17.01954	589	15.982485	603	17.291999	653	16.697018	616	16.77425	660	12.728572	520	17.368968000000002	682	15.286381	586	16.113964	676	15.996642	562	18.486407	631	16.184967999999998	632	0.79053652691649	-0.0485841193931083	normal	normal	normal	0.949381587119296	-0.0150609096805682	normal	normal	0.790536527011624	-0.0485841193876036	normal	0.953708437013518	-0.0562606561273951	normal	normal	normal	0.790599597565594
ENSRNOG00000046202	Metrnl	1.421407	74	3.601766	179	3.802946	247	3.644963	198	2.119648	108	4.144641	216	4.611544	236	5.080621	267	4.257465	236	4.527525	257	8.645908	465	10.562181	591	6.637172	331	6.265561	287	4.885114	270	0.835609610469306	0.0551345987423982	normal	normal	normal	0.992284467244274	0.00279931864697835	normal	normal	0.835609610455529	0.0551345987467078	normal	0.961829987420862	0.102425187251192	normal	normal	normal	0.835596777885556
ENSRNOG00000006441	Zbtb25	1.350148	129	0.285752	27	1.415693	163	1.207921	121	0.881591	83	1.474239	143	1.33039	130	1.417778	142	1.077522	114	1.975425	193	0.107523	11	1.587472	153	1.330725	125	2.006926	106	2.150507	194	0.657790660802323	0.117848742588586	normal	normal	normal	0.749808073040571	0.0907088349189722	normal	normal	0.657790660790313	0.117848742593206	normal	0.927490493423207	0.249836834108123	normal	normal	normal	0.657950369262523
ENSRNOG00000027601	Lhfpl1	0.110761	9	0.120522	10	0.129082	13	0.244375	21	0.157227	13	0.313659	26	0.2297	19	0.15351	13	0.051453	5	0.066604	6	0.0	0	0.082685	8	0.219482	17	0.055293	4	0.128751	11	--	--	--	--	--	--	--	--	--	--	--	--	--	--	--	--	--	--
ENSRNOG00000039726	LOC307727	0.0	0	0.0	0	0.0	0	0.0	0	0.0	0	0.0	0	0.0	0	0.0	0	0.0	0	0.0	0	0.0	0	0.0	0	0.0	0	0.0	0	0.0	0	--	--	--	--	--	--	--	--	--	--	--	--	--	--	--	--	--	--
ENSRNOG00000022242	Cxcl9	5.172885	293	4.393719	238	8.244086	583	10.412999	615	6.807699	378	10.612218	603	9.919751	553	69.89756	4005	5.699378	345	10.252852	634	10.999251	645	10.413682	636	5.150701	281	13.571866	678	8.345276	502	0.0551030742794256	0.45131732120441	normal	normal	normal	0.213470778560687	0.339611192443088	normal	normal	0.0551030742818254	0.451317321201947	normal	0.92292298573286	0.61440060891592	normal	normal	normal	0.0551346706895571
ENSRNOG00000008898	Trmt44	0.5368	144	0.368449	95	0.499591	168	0.373152	105	0.436841	115	0.550309	148	0.246333	65	0.473554	129	0.394733	113	0.573654	168	0.350127	98	0.537174	156	0.55255	143	0.547684	130	0.403869	115	0.753373828211367	-0.0726523509495303	normal	normal	normal	0.982071069425101	0.00608600200230254	normal	normal	0.753373828348994	-0.0726523509282522	normal	0.943853082025814	-0.0970605313819758	normal	normal	normal	0.75346299056912
ENSRNOG00000047057	Gpr26	0.0	0	0.0	0	0.0	0	0.0	0	0.0	0	0.0	0	0.0	0	0.0	0	0.0	0	0.0	0	0.0	0	0.0	0	0.0	0	0.0	0	0.0	0	--	--	--	--	--	--	--	--	--	--	--	--	--	--	--	--	--	--
ENSRNOG00000008984	Irak1bp1	1.908735	89	1.006602	45	1.404316	82	1.551154	76	2.073328	95	2.02164	95	1.411847	65	1.771528	84	1.554467	78	2.057761	105	1.854176	90	1.416614	71	2.627733	118	2.151711	89	1.351167	67	0.364343151691466	0.228416895780596	normal	normal	normal	0.357281135310159	0.263343595308194	normal	normal	0.364343151954402	0.228416895696346	normal	0.92292298573286	0.344311485829717	normal	normal	normal	0.364481250427606
ENSRNOG00000051708	Olr1084	0.0	0	0.0	0	0.0	0	0.0	0	0.0	0	0.0	0	0.0	0	0.0	0	0.0	0	0.0	0	0.0	0	0.0	0	0.0	0	0.0	0	0.0	0	--	--	--	--	--	--	--	--	--	--	--	--	--	--	--	--	--	--
ENSRNOG00000012197	Bpifb2	0.0	0	0.0	0	0.0	0	0.0	0	0.0	0	0.0	0	0.0	0	0.0	0	0.0	0	0.0	0	0.0	0	0.0	0	0.0	0	0.0	0	0.0	0	--	--	--	--	--	--	--	--	--	--	--	--	--	--	--	--	--	--
ENSRNOG00000049197	Olr267	0.0	0	0.0	0	0.0	0	0.0	0	0.0	0	0.0	0	0.0	0	0.0	0	0.0	0	0.0	0	0.0	0	0.0	0	0.0	0	0.0	0	0.0	0	--	--	--	--	--	--	--	--	--	--	--	--	--	--	--	--	--	--
ENSRNOG00000059875	Zfyve26	2.35496	846	1.434759	492	2.197222	985	2.176842	815	2.219445	781	2.458189	885	2.092281	740	2.093994	761	1.809853	693	2.223006	871	1.673373	622	2.3073	893	2.065387	713	2.186506	693	2.23561	853	0.51915781128831	0.128222043819955	normal	normal	normal	0.601213431216226	0.130257549144779	normal	normal	0.519157811381547	0.128222043810494	normal	0.92292298573286	0.153973162654838	normal	normal	normal	0.519263448552785
Rattus_norvegicus_newGene_10541	--	0.0	0	0.0	0	0.0	0	0.0	0	0.023332	2	0.0	0	0.0	0	0.0	0	0.005299	1	0.0	0	0.0	0	0.0	0	0.0	0	0.0	0	0.0	0	--	--	--	--	--	--	--	--	--	--	--	--	--	--	--	--	--	--
ENSRNOG00000000095	Gpr89b	6.947022	469	6.335541	408	5.525893	466	6.542774	461	5.857839	387	5.439209	368	6.049411	402	5.240804	358	8.196044	590	8.245957	607	8.541348	597	7.148701	520	7.320913	475	8.991412	535	7.579672	544	0.595604946502046	-0.113371557384071	normal	normal	normal	0.507218304286551	-0.170975250660952	normal	normal	0.595604946579981	-0.113371557374787	normal	0.923112057522001	-0.141925963669234	normal	normal	normal	0.595651734289247
ENSRNOG00000014869	Wdr31	1.1787100000000001	61	1.16281	62	0.657604	46	1.391	81	0.634309	35	0.983614	55	0.374259	21	0.878604	50	1.655003	98	1.290976	78	1.416047	81	2.067562	123	2.138067	107	1.628289	80	1.798369	106	0.952518664699131	-0.0158638431044288	normal	normal	normal	0.567479458529057	-0.165260394676386	normal	normal	0.952518664705253	-0.0158638431024671	normal	0.989523675843633	-0.031128249438355	normal	normal	normal	0.952475864084293
Rattus_norvegicus_newGene_9665	--	0.0	0	0.0	0	0.0	0	0.085879	1	0.0	0	0.0	0	0.0	0	0.0	0	0.0	0	0.0	0	0.0	0	0.0	0	0.0	0	0.200148	2	0.0	0	--	--	--	--	--	--	--	--	--	--	--	--	--	--	--	--	--	--
ENSRNOG00000056409	AABR07070669.1	0.0	0	0.0	0	0.0	0	0.0	0	0.0	0	0.0	0	0.0	0	0.0	0	0.0	0	0.0	0	0.0	0	0.0	0	0.0	0	0.0	0	0.0	0	--	--	--	--	--	--	--	--	--	--	--	--	--	--	--	--	--	--
ENSRNOG00000032739	Da2-19	0.0	0	0.0	0	0.0	0	0.0	0	0.0	0	0.0	0	0.0	0	0.0	0	0.0	0	0.0	0	0.0	0	0.0	0	0.0	0	0.0	0	0.0	0	--	--	--	--	--	--	--	--	--	--	--	--	--	--	--	--	--	--
ENSRNOG00000047388	Vom2r4	0.0	0	0.0	0	0.015968	2	0.0	0	0.0	0	0.0	0	0.0	0	0.0	0	0.0	0	0.0	0	0.0	0	0.0	0	0.0	0	0.0	0	0.0	0	--	--	--	--	--	--	--	--	--	--	--	--	--	--	--	--	--	--
ENSRNOG00000046995	Olr297	0.0	0	0.0	0	0.0	0	0.0	0	0.0	0	0.0	0	0.0	0	0.0	0	0.0	0	0.0	0	0.0	0	0.0	0	0.0	0	0.0	0	0.0	0	--	--	--	--	--	--	--	--	--	--	--	--	--	--	--	--	--	--
ENSRNOG00000050847	AABR07027902.1	0.0	0	0.0	0	0.0	0	0.0	0	0.0	0	0.0	0	0.0	0	0.0	0	0.0	0	0.0	0	0.0	0	0.0	0	0.0	0	0.0	0	0.0	0	--	--	--	--	--	--	--	--	--	--	--	--	--	--	--	--	--	--
ENSRNOG00000002128	Ppat	13.402806	2043	3.44659	501	12.216872	2325	9.920541	1577	8.870903	1325	10.04284	1536	9.64769	1448	9.178346	1416	7.562009	1230	8.786202	1461	1.771238	280	17.474855	2870	8.305451	1217	7.709581	1037	9.392982	1521	0.966512183076654	-0.0110398350876179	normal	normal	normal	0.916860304136848	-0.030250409218063	normal	normal	0.966512183064931	-0.0110398350908767	normal	0.993955711349438	-0.0190001644160793	normal	normal	normal	0.966512243407622
ENSRNOG00000056219	Olr1	0.154268	23	0.0	0	0.255361	46	0.198607	30	0.195806	28	0.376177	54	0.06977	10	0.553416	80	0.304244	47	0.340414	53	0.21384	32	0.588555	91	0.27099	38	0.624508	79	0.146874	23	--	--	--	--	--	0.419550405128491	0.169257081195411	normal	normal	--	--	--	--	--	--	--	--	--
ENSRNOG00000020678	Ifi35	10.096066	409	18.033566	696	11.530128	583	13.184374	557	9.837564	390	11.530624	468	11.182544	446	18.084684	741	11.074858	478	9.091565	402	27.671373	1159	9.734517	425	8.710802	339	10.6639	381	8.642254	372	0.440738124596881	-0.192993643629248	normal	normal	normal	0.373026563367217	-0.252003051000001	normal	normal	0.44073812453423	-0.192993643646488	normal	0.92292298573286	-0.287533199171695	normal	normal	normal	0.440630732871581
ENSRNOG00000016612	Trim36	0.338224	34	0.164771	16	0.47172000000000003	59	0.334449	35	0.091433	10	0.46071700000000004	46	0.563285	55	0.30929	32	0.22964299999999999	25	0.207846	23	0.07793	9	0.472739	50	0.320109	31	0.320977	29	0.28757699999999997	31	0.832916335290358	-0.0542100696246427	normal	normal	normal	0.773648663904323	-0.0763980401467352	normal	normal	0.832916335342516	-0.0542100696032402	normal	0.960880378999753	-0.14725614932492	normal	normal	normal	0.833192295566181
ENSRNOG00000022414	Zfp142	4.8153950000000005	1155	2.130768	541	6.178205	1785	4.456416000000001	1118	5.990724999999999	1379	5.387076	1295	4.757429	1095	5.48015	1340	5.152032999999999	1271	8.125346	2072	2.596189	676	5.501875	1375	6.316315	1397	8.509319	1774	5.6633890000000005	1455	0.470048717243845	0.173395123967281	normal	normal	normal	0.428767019055146	0.217828172416438	normal	normal	0.470048717173075	0.173395123982787	normal	0.92292298573286	0.241769241505404	normal	normal	normal	0.470064964306593
Rattus_norvegicus_newGene_823	--	0.227506	34	0.241915	35	0.290728	54	0.453228	71	0.42061	62	0.650719	97	0.458027	64	0.270601	41	0.6630539999999999	106	0.459435	75	0.234046	36	0.41446	67	0.59445	85	0.94216	122	0.635327	97	0.0154905594896476	0.614769389577726	normal	up	up	0.0549203004001303	0.554167650980987	normal	normal	0.0154905595655266	0.614769389261064	normal	0.873780370680427	0.946574014187732	normal	normal	normal	0.0155781739945686
ENSRNOG00000053023	Taz	22.475943	1516	22.39566	1440	22.623953	1905	18.568008	1306	19.531118	1290	20.079544	1358	20.930433	1389	24.563602	1676	22.477184	1617	21.961369	1615	28.056385	1958	19.113562	1388	20.438421	1324	21.902679	1303	21.349382	1529	0.158485800376653	-0.243040393303744	normal	normal	normal	0.360812759264362	-0.210238793323722	normal	normal	0.15848580056228	-0.243040393278343	normal	0.92292298573286	-0.275768991454775	normal	normal	normal	0.158630941658162
ENSRNOG00000006235	Nell2	0.0	0	0.0	0	0.0	0	0.120473	16	0.0	0	0.04308	6	0.0	0	0.0	0	0.022432	3	0.026735	4	0.0	0	0.019735	3	0.058198	7	0.0	0	0.0	0	--	--	--	--	--	--	--	--	--	--	--	--	--	--	--	--	--	--
ENSRNOG00000047897	Olr868	0.0	0	0.0	0	0.0	0	0.0	0	0.0	0	0.0	0	0.0	0	0.0	0	0.0	0	0.0	0	0.0	0	0.0	0	0.0	0	0.0	0	0.0	0	--	--	--	--	--	--	--	--	--	--	--	--	--	--	--	--	--	--
Rattus_norvegicus_newGene_12259	--	0.0	0	0.0	0	0.315501	7	0.0	0	0.0	0	0.104168	2	0.0	0	0.0	0	0.0	0	0.0	0	0.0	0	0.0	0	0.142495	3	0.326733	5	0.190391	4	--	--	--	--	--	--	--	--	--	--	--	--	--	--	--	--	--	--
ENSRNOG00000008901	Coro2a	0.0	0	0.0	0	0.018156	2	0.0	0	0.0	0	0.0	0	0.0	0	0.062751	6	0.0	0	0.0	0	0.0	0	0.293955	27	0.070689	6	0.070544	6	0.0	0	--	--	--	--	--	--	--	--	--	--	--	--	--	--	--	--	--	--
Rattus_norvegicus_newGene_2332	--	0.524866	18	0.33409	12	0.030997	2	0.205175	8	0.194362	6	0.370486	13	0.14598	4	0.052492	2	0.0	0	0.073635	3	0.760521	19	0.43696	15	0.555326	16	0.238319	8	0.152555	4	--	--	--	--	--	--	--	--	--	--	--	--	--	--	--	--	--	--
ENSRNOG00000000987	Ptcd1	5.551042	620	7.488830999999999	798	6.016068000000001	838	6.709366	780	6.824698000000001	745	7.505938	841	6.47834	711	6.329007	714	7.615803	908	5.975133	726	9.757801	1125	6.212836	746	9.130526	980	6.406204000000001	631	7.919862999999999	940	0.812116521545955	0.051822351582757	normal	normal	normal	0.827244001907176	0.0573889212401269	normal	normal	0.812116521554725	0.0518223515816473	normal	0.9563678700364	0.0658121216908848	normal	normal	normal	0.812125524922
ENSRNOG00000012073	Abhd14b	8.090565000000002	482	15.648027	887	6.790348	500	6.964268000000001	428	7.832508	457	8.660388	511	8.439779	494	8.837745	531	9.709858	616	9.263048	599	20.076027	1234	10.044382	642	11.041442	628	11.97541	625	9.215456999999999	581	0.258661879985684	-0.29565732468893	normal	normal	normal	0.427870678847129	-0.22948070208519	normal	normal	0.258661879869991	-0.295657324747131	normal	0.92292298573286	-0.498344456092721	normal	normal	normal	0.258250654379505
ENSRNOG00000015642	Pabpc4	174.743179	17232	145.519608	13682	169.596558	20880	180.685013	18579	187.242004	18083	186.981705	18494	185.770447	18031	168.755463	16841	221.488327	23297	205.844162	22142	149.688019	15273	149.30217	15859	181.467209	17195	202.521698	17614	241.262711	25269	0.448521888459441	0.115193346866418	normal	normal	normal	0.623418259586613	0.106076553218193	normal	normal	0.448521888752127	0.115193346853108	normal	0.92292298573286	0.126490538535864	normal	normal	normal	0.448751965129538
ENSRNOG00000000759	Olr1730	0.0	0	0.0	0	0.0	0	0.0	0	0.0	0	0.0	0	0.0	0	0.0	0	0.0	0	0.0	0	0.0	0	0.0	0	0.0	0	0.0	0	0.0	0	--	--	--	--	--	--	--	--	--	--	--	--	--	--	--	--	--	--
ENSRNOG00000046439	Vps37c	6.702299	668	8.417171	801	6.391724999999999	796	6.612798	688	7.00441	684	5.589717	559	6.21732	611	6.456118	651	5.83248	621	6.094196999999999	663	10.026212	1034	6.492699	697	6.519279999999999	625	9.338499	821	5.954008	631	0.41412352657875	-0.183816600911816	normal	normal	normal	0.469660565848924	-0.193590647091623	normal	normal	0.414123526581224	-0.183816600911327	normal	0.92292298573286	-0.239486403228995	normal	normal	normal	0.414119232222007
ENSRNOG00000007333	Wdr20	2.590424	400	0.932328	140	3.78667	604	3.9034709999999997	418	3.652919	363	3.1020619999999997	446	3.433582	435	3.579102	455	2.650211	387	3.16003	513	1.6712259999999999	170	5.656783	449	2.71563	409	5.845494	383	3.074175	381	0.5732432286039	0.145074880561842	normal	normal	normal	0.664890452323316	0.124812570755922	normal	normal	0.573243228546967	0.145074880577704	normal	0.92292298573286	0.23086140890225	normal	normal	normal	0.573310040455388
ENSRNOG00000040300	Raet1e	0.396797	18	0.0	0	0.063897	4	0.07037	4	0.090122	4	0.12836	6	0.179794	8	0.214878	10	0.041861	2	0.21327	11	0.0	0	0.200222	10	0.0	0	0.141926	6	0.0	0	--	--	--	--	--	--	--	--	--	--	--	--	--	--	--	--	--	--
Rattus_norvegicus_newGene_6459	--	0.0	0	0.0	0	0.0	0	0.0	0	0.0	0	0.0	0	0.0	0	0.484534	7	0.0	0	0.0	0	0.0	0	0.0	0	0.0	0	0.0	0	0.0	0	--	--	--	--	--	--	--	--	--	--	--	--	--	--	--	--	--	--
ENSRNOG00000018878	Ssh3	2.274828	231	3.296854	319	3.166278	401	3.061794	324	3.326638	331	3.243719	330	2.897704	290	3.319541	341	3.145338	341	3.407204	377	4.222412	443	3.940886	431	3.788304	369	4.281679	383	3.141687	339	0.790940084851715	0.0587720141057307	normal	normal	normal	0.809197806363644	0.0645005096488518	normal	normal	0.790940084900025	0.0587720140992212	normal	0.953708437013518	0.0756100459534235	normal	normal	normal	0.790964702390209
ENSRNOG00000049696	LOC103689994	0.0	0	0.0	0	0.0	0	0.0	0	0.0	0	0.0	0	0.0	0	0.0	0	0.0	0	0.0	0	0.0	0	0.0	0	0.0	0	0.0	0	0.0	0	--	--	--	--	--	--	--	--	--	--	--	--	--	--	--	--	--	--
ENSRNOG00000012515	Olr1630	0.0	0	0.0	0	0.0	0	0.0	0	0.0	0	0.0	0	0.0	0	0.0	0	0.0	0	0.0	0	0.0	0	0.0	0	0.0	0	0.0	0	0.0	0	--	--	--	--	--	--	--	--	--	--	--	--	--	--	--	--	--	--
Rattus_norvegicus_newGene_10083	--	0.0	0	0.0	0	0.0	0	0.0	0	0.0	0	0.0	0	0.0	0	0.0	0	0.0	0	0.0	0	0.68241	8	0.0	0	0.0	0	0.0	0	0.0	0	--	--	--	--	--	--	--	--	--	--	--	--	--	--	--	--	--	--
Rattus_norvegicus_newGene_5250	--	0.0	0	0.0	0	0.28277	3	0.0	0	0.0	0	0.0	0	0.0	0	0.0	0	0.0	0	0.0	0	0.0	0	0.0	0	0.0	0	0.0	0	0.0	0	--	--	--	--	--	--	--	--	--	--	--	--	--	--	--	--	--	--
ENSRNOG00000015982	Wnt11	2.302686	225	3.943966	367	3.62552	442	2.882989	294	3.899138	373	3.526212	345	3.378704	325	4.069161	402	4.504927	469	4.637311	494	6.679926	674	3.792101	399	4.789228	449	4.927885	424	5.065815	525	0.982536062824014	-0.00527926045769513	normal	normal	normal	0.834334819703215	0.057893261084287	normal	normal	0.98253606282424	-0.00527926045766811	normal	0.996393361194815	-0.00740867798147531	normal	normal	normal	0.9825360707356
ENSRNOG00000012619	Epor	0.703583	47	0.412267	27	0.221034	19	0.317221	23	0.212053	14	0.374484	26	0.450987	30	0.540365	37	0.892873	64	0.734728	54	1.622653	113	0.497018	36	0.844456	55	0.304184	18	0.768185	55	--	--	--	--	--	--	--	--	--	--	--	--	--	--	--	--	--	--
ENSRNOG00000055604	LOC100911229	0.0	0	0.0	0	0.0	0	0.0	0	0.0	0	0.0	0	0.0	0	0.0	0	0.0	0	0.0	0	0.0	0	0.0	0	0.0	0	0.0	0	0.0	0	--	--	--	--	--	--	--	--	--	--	--	--	--	--	--	--	--	--
ENSRNOG00000038933	Spcs3	13.149653	1697	3.299105	406	16.353951	2635	13.439298	1809	15.54497	1965	14.934893	1934	17.360762	2206	17.584061	2297	14.25239	1962	15.332847	2159	1.179489	158	15.901492	2211	13.388866	1661	21.766884	2478	13.866057	1901	0.382939858275709	0.231679694448433	normal	normal	normal	0.427984060468432	0.229728367193467	normal	normal	0.382939858100358	0.231679694526558	normal	0.92292298573286	0.427764321700228	normal	normal	normal	0.382588701829004
ENSRNOG00000020717	Bod1	9.371955	517	16.375877	861	13.866909	954	10.492299	603	12.040576	650	11.062269	612	14.770905	802	16.552048	923	14.134843	831	11.242152	676	13.919011	794	12.197585	724	13.727898	727	16.734226	814	14.973391	877	0.334642989040468	-0.228212470494607	normal	normal	normal	0.500174724313576	-0.18559198620577	normal	normal	0.334642989005432	-0.22821247050344	normal	0.92292298573286	-0.3125577195136	normal	normal	normal	0.334603876211555
ENSRNOG00000003977	Dusp1	45.092377	3298	79.882568	5569	48.557011	4433	53.906292	4110	58.592834	4196	106.315079	7797	60.545639	4358	63.875427	4727	41.513962	3238	27.648411	2206	63.941303	4838	80.501816	6341	25.401119	1785	97.358131	6279	49.117615	3815	0.57577046131383	0.145099256787935	normal	normal	normal	0.422030262688908	0.230136398648657	normal	normal	0.575770461185404	0.145099256825463	normal	0.92292298573286	0.235878186733599	normal	normal	normal	0.575678957841771
ENSRNOG00000026616	Ndufb2	145.478683	2506	303.274628	4980	139.616928	3002	152.956909	2747	122.697121	2070	143.90416	2486	149.97464	2543	147.072327	2564	149.296249	2743	124.321648	2336	230.445251	4107	146.528214	2719	133.429779	2208	107.671417	1636	128.019165	2342	0.164523433516195	-0.361840705351113	normal	normal	normal	0.201183232265669	-0.369090933033396	normal	normal	0.164523433372385	-0.361840705447963	normal	0.92292298573286	-0.596733912913346	normal	normal	normal	0.164110595721677
ENSRNOG00000022703	Mrgprb5	0.0	0	0.0	0	0.0	0	0.0	0	0.003564	1	0.0	0	0.0	0	0.0	0	0.0	0	0.0	0	0.0	0	0.0	0	0.0	0	0.0	0	0.0	0	--	--	--	--	--	--	--	--	--	--	--	--	--	--	--	--	--	--
ENSRNOG00000007788	Glod4	22.49123	1238	9.983465	524	18.155098	1248	16.862253	968	21.95727	1184	18.573551	1026	18.359762	995	18.65682	1039	17.998997	1057	21.253584	1276	7.298555	416	22.320141	1323	19.598873	1037	17.59893	855	19.296154	1128	0.649793156530759	0.107802496545821	normal	normal	normal	0.600197667480444	0.143872982835751	normal	normal	0.649793156488509	0.10780249655337	normal	0.926714182614546	0.148277328492457	normal	normal	normal	0.649804640779381
ENSRNOG00000009206	Fezf2	0.0	0	0.0	0	0.0	0	0.0	0	0.0	0	0.0	0	0.0	0	0.0	0	0.0	0	0.0	0	0.0	0	0.0	0	0.0	0	0.0	0	0.0	0	--	--	--	--	--	--	--	--	--	--	--	--	--	--	--	--	--	--
ENSRNOG00000030519	AABR07039579.1	0.0	0	0.0	0	0.0	0	0.0	0	0.0	0	0.0	0	0.0	0	0.0	0	0.0	0	0.0	0	0.0	0	0.0	0	0.0	0	0.0	0	0.0	0	--	--	--	--	--	--	--	--	--	--	--	--	--	--	--	--	--	--
ENSRNOG00000006804	Ppp1r42	0.0	0	0.0	0	0.0	0	0.0	0	0.079883	4	0.0	0	0.0	0	0.021128	1	0.0	0	0.0	0	0.0	0	0.0	0	0.0	0	0.024243	1	0.0	0	--	--	--	--	--	--	--	--	--	--	--	--	--	--	--	--	--	--
ENSRNOG00000005600	Nr4a2	1.034797	132	0.454369	56	1.886263	301	0.976797	130	0.663301	83	3.393471	434	0.998034	126	0.964313	125	0.390309	54	0.77601	108	0.388114	52	1.302984	179	0.568979	70	0.552586	63	0.708068	96	0.408458501141582	0.213414813571419	normal	normal	normal	0.284141057460175	0.296535267725807	normal	normal	0.408458501021053	0.213414813639782	normal	0.92292298573286	0.568799811469361	normal	normal	normal	0.407260640290062
ENSRNOG00000043280	Vom2r37	0.0	0	0.0	0	0.0	0	0.0	0	0.0	0	0.0	0	0.0	0	0.0	0	0.0	0	0.0	0	0.0	0	0.0	0	0.0	0	0.0	0	0.0	0	--	--	--	--	--	--	--	--	--	--	--	--	--	--	--	--	--	--
Rattus_norvegicus_newGene_2727	--	1.872502	319	1.165847	190	1.658035	353	1.550162	276	1.851857	309	1.487027	254	2.011798	338	2.037015	352	1.584752	288	1.482406	276	0.511353	91	1.424586	262	1.758941	288	2.195412	330	1.45577	264	0.958826156351627	0.0111204454101433	normal	normal	normal	0.929379858013122	0.0233337125754845	normal	normal	0.95882615636496	0.0111204454088968	normal	0.991759923680088	0.0139995315549999	normal	normal	normal	0.958835722009412
ENSRNOG00000003537	Spta1	33.838081	10146	1.141548	326	17.479328	6544	24.396843	7628	13.057082000000001	3820	32.989052	9921	16.260073	4799	28.306101	8589	22.868387	7314	28.788975	9416	1.108734	344	17.930279	5791	24.044664	6928	29.075239	7689	30.096153	9585	0.61613995814717	0.121008426208612	normal	normal	normal	0.702615944553424	0.0965546203852639	normal	normal	0.616139957963897	0.121008426297923	normal	0.924583778191814	0.421029738423918	normal	normal	normal	0.615164140180712
Rattus_norvegicus_newGene_6985	--	0.11847	5	0.0	0	0.070692	3	0.0	0	0.0	0	0.0	0	0.48145	17	0.056583	2	0.0	0	0.0	0	0.0	0	0.0	0	0.0	0	0.0	0	0.111541	5	--	--	--	--	--	--	--	--	--	--	--	--	--	--	--	--	--	--
ENSRNOG00000005911	Rln3	0.235152	5	0.0	0	0.24968	6	0.074558	2	0.0	0	0.0	0	0.246629	5	0.324741	6	0.319085	7	0.0	0	0.0	0	0.165275	4	0.0	0	0.0	0	0.658853	13	--	--	--	--	--	--	--	--	--	--	--	--	--	--	--	--	--	--
ENSRNOG00000006839	Arl5a	13.378842	1372	3.738843	366	14.775318	1891	12.854692	1374	12.661735	1272	12.712753	1307	15.298118	1544	13.404315	1391	13.552226	1482	14.036159	1570	2.498723	266	16.809284	1856	12.012093	1184	14.659428	1326	11.436487	1246	0.563497254602906	0.1517255802857	normal	normal	normal	0.667579777948551	0.124432947668902	normal	normal	0.56349725447735	0.151725580326207	normal	0.92292298573286	0.259677351128234	normal	normal	normal	0.563420772764677
Rattus_norvegicus_newGene_2489	--	0.094636	7	0.048771999999999996	6	0.065324	6	0.0	0	0.071871	5	0.028194999999999998	3	0.000484	1	0.055902	4	0.043693	4	0.065076	6	0.0	0	0.110864	8	0.0	0	0.23529499999999998	19	0.168991	13	--	--	--	--	--	--	--	--	--	--	--	--	--	--	--	--	--	--
ENSRNOG00000028641	Brpf3	1.917856	402	2.1975919999999998	442	2.056428	542	1.8482370000000001	408	1.763563	363	1.9313660000000001	391	2.066716	426	2.1837940000000002	468	1.548961	351	2.3896300000000004	553	2.370515	523	2.6335800000000003	601	1.9529459999999998	381	1.735185	325	2.143058	489	0.319594889862422	-0.198575120844746	normal	normal	normal	0.421428623916305	-0.202045223923532	normal	normal	0.319594890044867	-0.198575120820257	normal	0.92292298573286	-0.238859169465839	normal	normal	normal	0.319723944459671
Rattus_norvegicus_newGene_10074	--	0.110792	3	0.0	0	0.0	0	0.0	0	0.24324800000000002	7	0.372009	10	0.066199	2	0.309191	9	0.224707	6	0.167328	6	0.189744	5	0.091697	3	0.525812	12	0.5926640000000001	14	0.092854	3	--	--	--	--	--	--	--	--	--	--	--	--	--	--	--	--	--	--
Rattus_norvegicus_newGene_11069	--	1.3151810000000002	36	0.714202	19	1.017755	38	1.013126	30	0.785761	26	1.510353	44	1.266332	37	2.580562	77	2.17421	63	0.99119	33	0.871869	26	1.5811460000000002	49	1.852881	50	2.048256	52	1.997248	58	--	--	--	--	--	0.726392471525849	0.100548424371961	normal	normal	--	--	--	--	--	--	--	--	--
ENSRNOG00000018461	Pdgfrb	14.943385	2903	16.402705	3073	19.418707	4732	13.998176	2850	16.936210000000003	3224	16.889592	3300	16.150551	3082	18.960831	3777	15.125023	3119	16.61954	3521	20.747139	4255	13.488331	2818	17.677028	3330	19.623328	3415	13.885116	2883	0.488630093148805	-0.125594871789779	normal	normal	normal	0.788488483016841	-0.0612343382974196	normal	normal	0.488630093251171	-0.125594871781865	normal	0.92292298573286	-0.144975190299866	normal	normal	normal	0.488740205263476
ENSRNOG00000017673	Brsk1	0.467367	46	0.377499	35	0.953534	116	0.610172	62	0.63251	60	0.449906	44	0.996971	95	0.589181	58	0.581633	61	0.371423	40	0.508546	51	0.478981	50	0.258539	25	0.415992	36	0.614139	64	0.810766704567179	-0.0632281378293791	normal	normal	normal	0.760053428851272	-0.0884706452219516	normal	normal	0.810766704662712	-0.0632281378005129	normal	0.9563678700364	-0.111356653239287	normal	normal	normal	0.811094709057045
ENSRNOG00000043068	Tipin	4.334955	139	4.557542	139	3.273244	131	4.891107	163	4.446891	140	4.284905	138	4.666337	147	5.819355	189	3.871385	132	3.407009	119	3.719981	123	3.366911	116	5.365982	165	7.346562	208	4.267262	145	0.782033208485595	0.0664404873246817	normal	normal	normal	0.964638342682011	0.0124274962256423	normal	normal	0.782033208572254	0.0664404873080069	normal	0.950726276233349	0.0927427210452813	normal	normal	normal	0.782048704790852
ENSRNOG00000007299	Caap1	2.733369	157	1.872684	102	3.056933	218	2.403864	144	3.140099	176	4.219716	242	3.245081	183	4.029418	233	2.473797	151	2.438079	152	0.357679	22	4.338389	267	2.028205	112	3.818892	193	2.7746	169	0.353725376716345	0.222021251520871	normal	normal	normal	0.22809499796494	0.324311531369034	normal	normal	0.353725376851711	0.222021251486185	normal	0.92292298573286	0.308523742832121	normal	normal	normal	0.353916069680005
Rattus_norvegicus_newGene_4428	--	0.507846	19	0.141336	5	0.405422	19	0.0	0	0.176833	7	0.192464	7	0.056574	2	0.095378	4	0.062994	3	0.288773	12	0.282902	11	0.683266	27	0.216451	8	0.430812	14	0.606413	24	--	--	--	--	--	--	--	--	--	--	--	--	--	--	--	--	--	--
Rattus_norvegicus_newGene_9114	--	0.0	0	0.0	0	0.0	0	0.0	0	0.0	0	0.0	0	0.0	0	0.0	0	0.0	0	0.0	0	0.0	0	0.0	0	0.0	0	0.200148	2	0.0	0	--	--	--	--	--	--	--	--	--	--	--	--	--	--	--	--	--	--
ENSRNOG00000001769	Tnk2	3.49586	547	3.346299	501	4.0393099999999995	799	3.257078	538	3.409835	531	3.218697	502	3.7625249999999997	585	3.987702	641	3.520139	595	4.539216	786	4.275134	702	2.980764	508	4.577152	695	3.5896169999999996	501	3.9569	664	0.330851748815081	-0.165209244431274	normal	normal	normal	0.493606598109141	-0.158242163298034	normal	normal	0.330851749182003	-0.165209244402594	normal	0.92292298573286	-0.186638386148398	normal	normal	normal	0.331102394551042
ENSRNOG00000021440	Pptc7	55.004044	8767	32.578339	4951	47.628956	9478	37.333588	6205	46.554955	7267	43.45306	6947	54.262257	8513	52.093605	8402	45.365349	7713	50.427143	8767	27.715528	4571	42.593922	7313	48.165924	7377	51.119873	7186	54.960979	9304	0.602530920740264	-0.106052170972466	normal	normal	normal	0.855238963038867	-0.0450632600717108	normal	normal	0.602530920740659	-0.106052170972407	normal	0.923916965469424	-0.128942064737099	normal	normal	normal	0.602574043428603
ENSRNOG00000029814	Prtn3	0.0	0	0.0	0	0.0	0	0.0	0	0.0	0	0.0	0	0.0	0	0.0	0	0.0	0	0.0	0	0.0	0	0.05683	3	0.0	0	0.0	0	0.0	0	--	--	--	--	--	--	--	--	--	--	--	--	--	--	--	--	--	--
Rattus_norvegicus_newGene_8176	--	0.709218	207	0.054159	14	1.074103	432	0.771406	225	0.989848	263	1.1735550000000001	301	0.759926	222	1.073386	328	0.6137790000000001	190	1.5427270000000002	536	0.085922	29	1.161173	285	1.369998	238	1.325974	377	0.748376	216	0.524906440434515	0.157394142145234	normal	normal	normal	0.509071632178861	0.171239318451121	normal	normal	0.524906440288899	0.15739414222095	normal	0.92292298573286	0.501143261982535	normal	normal	normal	0.523752074926843
ENSRNOG00000003567	Ppox	3.67332	251	4.928168	321	4.110884	351	3.814813	272	3.291711	221	3.570415	245	3.858174	260	3.641145	252	2.958487	216	4.323151	322	5.801118	410	4.822925	355	3.274544	215	3.515872	212	3.868135	281	0.275178257817003	-0.245698932317893	normal	normal	normal	0.318385672075121	-0.267961720377368	normal	normal	0.275178257931028	-0.24569893229121	normal	0.92292298573286	-0.32024701107407	normal	normal	normal	0.275222334791133
ENSRNOG00000037167	Rtp3	0.696342	52	0.806456	57	0.795452	74	1.206536	94	1.03093	75	0.928686	69	0.722031	53	0.829844	63	0.637661	51	0.468129	38	1.551193	119	1.532341	123	0.431499	31	0.835346	55	0.655955	52	0.254172147114415	0.280364759441255	normal	normal	normal	0.565224950525564	0.163755580999438	normal	normal	0.254172147489744	0.280364759302979	normal	0.92292298573286	0.405019608047806	normal	normal	normal	0.254286490544897
ENSRNOG00000008270	Cntrob	0.301467	38	0.296339	35	0.589143	92	0.519632	68	0.368689	45	0.496556	62	0.368033	45	0.415041	53	0.56561	75	0.553248	75	0.333234	43	0.439014	59	0.56446	68	0.530584	58	0.42403	56	0.662935424057156	0.113954034441497	normal	normal	normal	0.892686679834644	0.0391201378781292	normal	normal	0.662935424222505	0.113954034394527	normal	0.927490493423207	0.190776585949016	normal	normal	normal	0.66341293039773
ENSRNOG00000017998	S100z	0.0	0	0.0	0	0.0	0	0.0	0	0.0	0	0.0	0	0.0	0	0.0	0	0.0	0	0.0	0	0.0	0	0.0	0	0.0	0	0.0	0	0.0	0	--	--	--	--	--	--	--	--	--	--	--	--	--	--	--	--	--	--
ENSRNOG00000006962	Stk32c	0.449618	37	0.617126	49	1.07329	111	0.465519	40	0.76113	62	0.386053	32	0.821253	67	1.040498	87	0.655641	58	1.008025	91	1.120015	96	0.590913	53	0.572748	46	0.849225	62	0.3139	28	0.390408548990388	-0.228742688722931	normal	normal	normal	0.586959773447972	-0.156434603730574	normal	normal	0.390408549161919	-0.228742688642733	normal	0.92292298573286	-0.442913062120152	normal	normal	normal	0.390510552565845
ENSRNOG00000013517	Phtf2	7.965279	1447	2.610563	453	8.272415	1876	7.357321	1394	6.961108	1239	7.890511	1438	9.543319	1707	9.261881	1703	7.45611	1445	7.862933	1558	1.093467	206	8.177685	1600	7.330042	1280	9.036682	1448	8.871669	1712	0.575001170768521	0.14392741107142	normal	normal	normal	0.669427181437657	0.122684866501761	normal	normal	0.575001170662915	0.143927411100405	normal	0.92292298573286	0.22693174170188	normal	normal	normal	0.574967603129896
ENSRNOG00000010161	Myo10	12.686762	3277	9.09497	2248	13.508979	4356	8.62095	2322	13.473933	3408	10.937426	2844	16.302746	4145	11.283387	2949	12.912457	3557	9.537736	2687	3.441424	923	8.327613	2317	10.986738	2727	20.198236	4601	11.822597	3243	0.59291070980985	-0.111389187904219	normal	normal	normal	0.996880975879705	-0.000923109403472321	normal	normal	0.592910709807522	-0.111389187904465	normal	0.923112057522001	-0.137225740799398	normal	normal	normal	0.592952199324886
ENSRNOG00000057832	Rnf125	2.624705	137	0.518286	26	2.72108	177	2.636497	143	2.657696	136	2.569307	134	3.200623	164	2.13363	113	2.150841	120	1.991045	113	0.106751	6	3.435936	193	1.431085	72	3.535897	163	2.23555	124	0.451134755963076	0.200580624263804	normal	normal	normal	0.560486445329647	0.165908894204419	normal	normal	0.45113475593105	0.200580624278569	normal	0.92292298573286	0.420847169096503	normal	normal	normal	0.451085738317627
Rattus_norvegicus_newGene_9490	--	0.162375	6	0.022816	1	0.312778	13	0.263819	9	0.361655	12	0.281236	10	0.362407	12	0.087247	3	0.248026	9	0.35688	13	0.0	0	0.464774	17	0.995033	31	0.125939	4	0.678266	24	--	--	--	--	--	--	--	--	--	--	--	--	--	--	--	--	--	--
ENSRNOG00000002607	Sox9	0.397685	52	1.194951	148	1.176926	190	1.180305	159	1.582623	201	1.336008	174	1.397856	178	0.681459	90	1.07742	149	0.837534	118	0.520437	70	2.965518	413	1.255556	156	2.43285	278	1.327768	183	0.310158491086139	0.269372705109001	normal	normal	normal	0.337460251736948	0.277843369608261	normal	normal	0.310158491061921	0.269372705121179	normal	0.92292298573286	0.49534626734156	normal	normal	normal	0.309699055063824
ENSRNOG00000026044	Prrg1	2.261372	340	0.465199	67	2.860596	536	2.083579	326	1.854965	273	2.132385	321	3.004024	444	3.670763	558	2.288257	367	2.216046	363	0.226582	36	2.791416	451	2.339681	338	3.062398	406	1.648104	263	0.814918843488586	0.0623418184415783	normal	normal	normal	0.890998770084635	0.0392696611514791	normal	normal	0.814918843442144	0.062341818458044	normal	0.956406625355277	0.129072652102178	normal	normal	normal	0.814955119307313
ENSRNOG00000007077	Fem1b	6.91787	608	2.576733	216	6.285338	690	6.180094	567	7.058208	608	6.395217	564	6.830873	591	7.360857	655	5.565108	522	6.166456	592	3.137964	286	7.704426	730	6.571349	555	9.190202	713	7.291614	681	0.424682087467118	0.199236286064224	normal	normal	normal	0.495768477593884	0.193326491390475	normal	normal	0.424682087404724	0.199236286081524	normal	0.92292298573286	0.295048087543059	normal	normal	normal	0.424697606617553
ENSRNOG00000030729	C4b	2.839878	571	8.612598	1649	4.604437	1155	11.237868	2354	5.011065	986	4.395146	886	5.16972	1022	20.455153	4157	4.215353	903	8.221426	1801	30.004513	6235	22.268705	4817	4.667992	901	14.29925	2533	2.319725	495	0.638815707747494	0.124912258199612	normal	normal	normal	0.597352460406819	-0.153172195376264	normal	normal	0.638815707610464	0.124912258253152	normal	0.925754352302996	0.26327333138206	normal	normal	normal	0.638609556673612
ENSRNOG00000017964	Slc22a25	0.0	0	0.0	0	0.0	0	0.0	0	0.0	0	0.0	0	0.0	0	0.0	0	0.0	0	0.0	0	0.0	0	0.0	0	0.0	0	0.0	0	0.0	0	--	--	--	--	--	--	--	--	--	--	--	--	--	--	--	--	--	--
Rattus_norvegicus_newGene_7595	--	0.6052350000000001	95	0.40313200000000005	37	2.072767	321	0.7098430000000001	139	1.1414929999999999	170	0.972909	125	1.400364	173	0.4613050000000001	74	0.9109149999999999	133	1.2033320000000003	188	0.031141	7	0.896892	131	1.0213230000000002	127	0.9403279999999999	130	1.2584359999999999	179	0.778289298021707	0.0745097541968801	normal	normal	normal	0.775820020502812	0.0802700964129029	normal	normal	0.778289297991787	0.0745097542084593	normal	0.950504121799145	0.168664559610023	normal	normal	normal	0.778461335343097
Rattus_norvegicus_newGene_6367	--	0.569462	16	0.0	0	0.0	0	0.303131	9	0.0	0	0.0	0	0.0	0	0.0	0	0.0	0	0.0	0	0.0	0	0.0	0	0.0	0	0.087392	3	0.0	0	--	--	--	--	--	--	--	--	--	--	--	--	--	--	--	--	--	--
ENSRNOG00000020159	Dalrd3	5.18812	341	8.124807	508	5.629619	461	4.615577	316	4.716909	303	4.238727	279	3.819131	247	5.494595	365	4.470606	313	5.683427	407	7.694107	522	6.053875	428	5.952167	375	6.009004	348	4.991155	348	0.0928297447730034	-0.403689197386053	normal	normal	normal	0.1739479325114	-0.378604008212525	normal	normal	0.0928297447746064	-0.403689197384828	normal	0.92292298573286	-0.56371767112631	normal	normal	normal	0.0927428554735011
Rattus_norvegicus_newGene_5234	--	0.0	0	0.2894	4	0.0	0	0.0	0	0.0	0	0.0	0	0.12837	2	0.0	0	0.0	0	0.0	0	0.0	0	0.604633	10	0.0	0	0.079006	2	0.0	0	--	--	--	--	--	--	--	--	--	--	--	--	--	--	--	--	--	--
Rattus_norvegicus_newGene_482	--	0.120085	5	0.049811	2	0.302184	14	0.189101	8	0.353499	13	0.170526	7	0.475296	18	0.172138	8	0.043194	2	0.31772	13	0.16184	7	0.0	0	0.156749	6	0.297987	10	0.32025000000000003	13	--	--	--	--	--	--	--	--	--	--	--	--	--	--	--	--	--	--
ENSRNOG00000031368	LOC499235	1.245039	159	0.558113	68	2.358342	374	3.440208	456	3.769964	469	1.908597	243	3.566283	446	3.879157	499	3.466553	470	3.446815	478	0.393893	52	3.605298	493	2.677001	327	1.67297	188	2.007205	271	0.0257069609727626	0.593704328753939	normal	up	up	0.0966740615386945	0.480301749258745	normal	normal	0.0257069609407791	0.593704328875904	normal	0.92292298573286	1.13847113777085	normal	normal	normal	0.0250267908555
ENSRNOG00000010659	Gabpb1	3.346235	316	2.762047	249	4.532246	534	3.674052	362	3.47614	321	4.876179	462	4.513269	419	4.476009	427	3.489644	351	3.608856	372	2.784867	272	4.466269	454	4.281087	388	4.816379	401	3.564485	357	0.608105151924584	0.109893225904064	normal	normal	normal	0.615171688603012	0.13084054432089	normal	normal	0.608105152016207	0.109893225893076	normal	0.92411352669201	0.137840870511609	normal	normal	normal	0.608234814798124
Rattus_norvegicus_newGene_10948	--	0.0	0	0.0	0	0.0	0	0.0	0	0.099126	3	0.0	0	0.088258	2	0.0	0	0.0	0	0.0	0	0.0	0	0.0	0	0.341629	8	0.383718	8	0.0	0	--	--	--	--	--	--	--	--	--	--	--	--	--	--	--	--	--	--
Rattus_norvegicus_newGene_1734	--	0.17652	2	0.0	0	0.524574	10	0.0	0	0.0	0	0.0	0	0.0	0	0.0	0	0.0	0	0.077215	2	0.0	0	0.263145	4	0.0	0	0.0	0	0.0	0	--	--	--	--	--	--	--	--	--	--	--	--	--	--	--	--	--	--
ENSRNOG00000001003	Trappc5	17.990391	817	23.834723	1032	19.065315	1081	17.592022	833	15.458467	688	16.430954	749	20.087721	898	19.963776	918	16.346645	792	16.768044	831	26.232756	1233	18.814764	920	18.634033	813	20.949753	839	16.758942	809	0.177952140833814	-0.293746283200834	normal	normal	normal	0.230416565019652	-0.313582319691871	normal	normal	0.177952140845823	-0.293746283197342	normal	0.92292298573286	-0.373112412690733	normal	normal	normal	0.177963483525915
Rattus_norvegicus_newGene_8150	--	0.563057	24	0.18520999999999999	6	0.917871	42	0.330806	10	0.9005319999999999	35	0.779493	30	0.741788	23	0.7791600000000001	21	1.0425520000000001	39	0.9027550000000001	37	0.0	0	0.28161800000000003	11	0.44995799999999997	16	1.365361	41	1.176702	40	--	--	--	--	--	--	--	--	--	--	--	--	--	--	--	--	--	--
ENSRNOG00000023530	Olr379	0.0	0	0.0	0	0.0	0	0.0	0	0.0	0	0.0	0	0.0	0	0.0	0	0.0	0	0.0	0	0.0	0	0.0	0	0.0	0	0.0	0	0.0	0	--	--	--	--	--	--	--	--	--	--	--	--	--	--	--	--	--	--
ENSRNOG00000042319	AABR07065814.2	0.0	0	0.0	0	0.0	0	0.0	0	0.0	0	0.0	0	0.25069	4	0.0	0	0.0	0	0.0	0	0.0	0	0.0	0	0.0	0	0.0	0	0.0	0	--	--	--	--	--	--	--	--	--	--	--	--	--	--	--	--	--	--
ENSRNOG00000011140	Prxl2a	2.171764	130	2.031926	116	1.986129	148	3.588546	223	3.606673	210	2.895896	173	2.803883	164	3.0341	183	3.558907	226	3.320521	216	1.898644	117	7.159675	459	3.323045	190	3.179908	167	2.344067	148	0.0237674558454413	0.499384469178742	normal	up	up	0.141615099096101	0.395175740772368	normal	normal	0.0237674559240343	0.499384469053178	normal	0.92292298573286	0.640897732159926	normal	normal	normal	0.0238345166180899
ENSRNOG00000025815	Cdr2l	2.922467	378	3.926038	484	5.199214	838	3.033042	409	3.799542	481	3.093615	401	4.11721	523	3.708355	485	2.315925	319	3.515096	495	5.1344	686	3.27303	455	4.529219	562	4.097085	467	3.185685	437	0.265314464295495	-0.250634857885505	normal	normal	normal	0.464372552490745	-0.195471573373197	normal	normal	0.26531446433169	-0.250634857876606	normal	0.92292298573286	-0.326410572062609	normal	normal	normal	0.26537508696936
ENSRNOG00000017589	Gnat1	0.30364	25	0.076821	7	0.088194	10	0.132292	12	0.121017	10	0.093149	8	0.326103	27	0.123767	11	0.136267	12	0.086055	8	0.0	0	0.184632	17	0.067035	6	0.294365	22	0.137807	12	--	--	--	--	--	--	--	--	--	--	--	--	--	--	--	--	--	--
ENSRNOG00000050623	Vom1r-ps112	0.0	0	0.0	0	0.0	0	0.0	0	0.0	0	0.0	0	0.0	0	0.0	0	0.0	0	0.0	0	0.0	0	0.0	0	0.0	0	0.0	0	0.0	0	--	--	--	--	--	--	--	--	--	--	--	--	--	--	--	--	--	--
ENSRNOG00000004218	Klhl28	1.70638	196	0.287477	32	1.854675	266	1.694652	203	1.517595	171	1.88886	218	1.439623	163	1.861012	216	1.628616	200	1.787257	224	0.075407	9	2.039708	252	1.735549	192	2.543644	258	1.740566	212	0.481675055514256	0.186660604459346	normal	normal	normal	0.57607626175488	0.158280768397707	normal	normal	0.481675055429783	0.18666060449866	normal	0.92292298573286	0.41244381028361	normal	normal	normal	0.481456093153698
ENSRNOG00000029095	Trabd	20.361322	1844	28.67234	2475	21.1166	2387	18.280922	1726	15.213882	1349	14.073766	1278	20.231665	1803	19.818693	1816	20.934488	2022	17.383444	1717	21.501348	2014	15.770303	1538	16.760967	1458	21.689531	1732	20.374228	1960	0.0381241156374983	-0.478850370318021	normal	down	down	0.0453723088165038	-0.533966340627588	normal	down	0.0381241156127353	-0.478850370348725	normal	0.92292298573286	-0.639107605867032	normal	normal	normal	0.038080114740585
Rattus_norvegicus_newGene_2987	--	0.0	0	0.0	0	0.0	0	0.0	0	0.0	0	0.0	0	0.17934	2	0.0	0	0.0	0	0.0	0	0.0	0	0.0	0	0.0	0	0.0	0	0.0	0	--	--	--	--	--	--	--	--	--	--	--	--	--	--	--	--	--	--
ENSRNOG00000023628	Tmem106a	1.525602	137	1.151501	99	1.743538	196	2.089544	196	1.259438	111	1.19092	108	1.46061	130	3.4189	311	1.496644	144	2.267576	222	3.418368	318	3.63634	352	1.266475	110	2.275924	181	1.375381	132	0.992120239262907	0.00244567505231825	normal	normal	normal	0.406790349360965	-0.22158816349654	normal	normal	0.992120239263667	0.00244567505233083	normal	0.998611701679328	0.00357231224765968	normal	normal	normal	0.9921212509202
ENSRNOG00000042897	Nmrk2	7.534104	484	11.942371	731	4.822407	387	4.422296	296	6.946856	437	6.206837	400	7.578504	479	7.987772	519	7.948365	544	7.631419	534	15.216677	1010	3.900945	270	11.864996	732	5.302446	300	9.437634	643	0.206780447146257	-0.33254351032579	normal	normal	normal	0.440005462944804	-0.223535512295823	normal	normal	0.206780447037568	-0.332543510393202	normal	0.92292298573286	-0.578408708795689	normal	normal	normal	0.206219708840396
ENSRNOG00000025554	Zfp445	6.702723	743	0.705373	75	7.117769	985	5.508109	637	7.32971	796	5.646793	628	6.564186	716	6.213329	697	4.535801	537	7.079791	856	0.162346	19	5.99924	717	6.028497	642	7.861977	769	6.134273	722	0.580855258832427	0.143921688556454	normal	normal	normal	0.587130987648031	0.150195691512676	normal	normal	0.580855258675374	0.143921688628562	normal	0.92292298573286	0.363696114337878	normal	normal	normal	0.58041976563865
ENSRNOG00000011555	Lrrc40	3.896307	300	1.256591	93	4.438172	427	4.402121	353	3.835337	289	3.63069	281	3.597458	273	4.868123	379	3.696028	304	3.711129	312	2.431002	194	3.7641	312	3.526463	261	4.690838	319	3.084498	252	0.494620382729023	0.178646858013154	normal	normal	normal	0.712842779119358	0.106561097579605	normal	normal	0.494620382671708	0.178646858032206	normal	0.92292298573286	0.299961577861194	normal	normal	normal	0.494685233395421
ENSRNOG00000006048	Ezh2	1.422709	151	0.247756	25	1.894173	250	1.611738	178	1.287035	134	1.492797	158	1.427949	149	1.92456	206	0.991927	112	1.567085	181	0.322704	36	1.698633	194	1.320512	134	1.841231	172	1.220266	137	0.606612937438478	0.135848043062928	normal	normal	normal	0.763902776678167	0.0841401729013687	normal	normal	0.606612937378046	0.135848043088956	normal	0.924064731052471	0.316183882467978	normal	normal	normal	0.606634107011909
ENSRNOG00000057945	Fancg	0.783212	56	0.450087	31	0.423399	38	0.435696	33	0.339403	24	0.370696	27	0.37966	27	0.303765	22	0.50292	38	0.236951	19	0.093048	7	0.621555	48	0.268203	19	0.437289	28	0.31579	24	--	--	--	--	--	0.299938221717114	-0.298043306336493	normal	normal	--	--	--	--	--	--	--	--	--
ENSRNOG00000015830	Ano9	0.0	0	0.0	0	0.0	0	0.0	0	0.0	0	0.0	0	0.0	0	0.007083	1	0.0	0	0.0	0	0.0	0	0.014699	2	0.034102	3	0.0	0	0.0	0	--	--	--	--	--	--	--	--	--	--	--	--	--	--	--	--	--	--
ENSRNOG00000007838	Ddx47	12.701633	904	16.655619	1130	12.288282	1092	12.343369	916	12.417462	865	14.500176	1035	12.111592	848	14.120345	1017	13.172762	1000	12.762803	991	20.44865	1505	13.614005	1043	14.224092	972	15.405929	967	12.930918	977	0.568265644596528	-0.127697457440401	normal	normal	normal	0.711042498667264	-0.0987087306983327	normal	normal	0.568265644584377	-0.127697457442181	normal	0.92292298573286	-0.165546820483495	normal	normal	normal	0.568267717411033
Rattus_norvegicus_newGene_8046	--	0.28849400000000003	17	0.33274	20	0.636678	49	0.263456	18	0.348749	21	0.130737	9	0.85015	48	0.211774	13	0.059239	4	0.191654	13	0.412607	27	0.957612	61	0.42079	25	0.343524	18	0.329774	22	--	--	--	--	--	--	--	--	--	--	--	--	--	--	--	--	--	--
ENSRNOG00000017820	Nqo2	31.369175	1626	33.402466	1651	26.065788	1687	33.162865	1792	28.033283	1423	27.917274	1451	29.257437	1493	30.588249	1604	30.527885	1688	31.304045	1770	39.721783	2130	21.958912	1226	29.838507	1486	24.909267	1139	32.643162	1797	0.709397906393442	-0.0803232068486647	normal	normal	normal	0.556899396202471	-0.150600772298266	normal	normal	0.709397953802021	-0.0803232012968015	normal	0.93312592080345	-0.101165208742736	normal	normal	normal	0.709413506974919
ENSRNOG00000049496	Trim62	1.218538	66	0.851401	44	0.760612	52	0.941193	53	0.835757	45	0.658744	36	0.745555	40	0.758927	42	0.550818	32	0.988745	59	0.785632	44	0.920738	54	0.922316	48	0.711216	34	0.6462	38	0.540819921298272	-0.160055275447978	normal	normal	normal	0.492253538030128	-0.199139145319135	normal	normal	0.540819921546628	-0.160055275369009	normal	0.92292298573286	-0.269657906441751	normal	normal	normal	0.540746767437203
ENSRNOG00000061050	Mboat2	0.450878	49	0.404263	42	0.641164	86	0.363597	41	0.327845	35	0.605001	66	0.503327	54	0.501293	55	0.411157	48	0.36095	43	0.113915	13	0.32805	38	0.581744	60	0.287175	28	0.673977	77	0.575534056938082	-0.146411056322444	normal	normal	normal	0.796126669587777	-0.0748996646848089	normal	normal	0.57553405718201	-0.146411056246415	normal	0.92292298573286	-0.245453657971315	normal	normal	normal	0.575834769117153
Rattus_norvegicus_newGene_11580	--	0.0	0	0.0	0	0.0	0	0.0	0	0.0	0	0.175994	2	0.0	0	0.0	0	0.0	0	0.0	0	0.0	0	0.0	0	0.0	0	0.0	0	0.0	0	--	--	--	--	--	--	--	--	--	--	--	--	--	--	--	--	--	--
ENSRNOG00000003559	Ccdc112	1.553452	131	0.334749	27	1.760337	185	2.463885	216	1.423203	117	2.530107	213	1.525602	126	1.652156	141	1.902042	171	3.275353	300	0.386161	34	1.872925	170	1.962371	159	1.472079	109	1.762386	157	0.158862334869356	0.374402720442309	normal	normal	normal	0.332424756440794	0.2753673294404	normal	normal	0.158862334812606	0.374402720496904	normal	0.92292298573286	0.811888321125388	normal	normal	normal	0.157638182563144
ENSRNOG00000001169	Slc37a1	4.314553	478	5.727365	605	5.551031	768	6.095122	704	4.107688	446	5.703825	634	5.443161	594	4.94162	554	5.501477	650	5.751118	695	7.63458	875	4.733161	565	7.042817	750	4.39779	430	6.460517	760	0.905969346407999	-0.0267590892829669	normal	normal	normal	0.658251646750392	-0.116830324488278	normal	normal	0.905969346409826	-0.0267590892827281	normal	0.979656507018602	-0.0350583217376759	normal	normal	normal	0.905975133949715
ENSRNOG00000039568	Mgat4e	0.0	0	0.0	0	0.0	0	0.0	0	0.0	0	0.0	0	0.0	0	0.0	0	0.0	0	0.0	0	0.0	0	0.0	0	0.0	0	0.0	0	0.0	0	--	--	--	--	--	--	--	--	--	--	--	--	--	--	--	--	--	--
ENSRNOG00000014859	Rnf152	1.417658	294	0.112122	23	1.666806	432	1.081066	234	1.008018	205	1.42806	297	1.3635	279	1.087189	228	1.177846	261	1.512465	342	0.026957	6	1.441533	322	1.238517	247	1.165432	213	1.09843	242	0.829955910190044	0.0545685989448981	normal	normal	normal	0.821343857994025	0.0603069308396068	normal	normal	0.829955910137651	0.0545685989671961	normal	0.960059381275494	0.156184520423058	normal	normal	normal	0.829957555178099
Rattus_norvegicus_newGene_7811	--	1.909595	90	2.054851	92	2.373604	140	1.424489	70	2.230856	103	1.639348	78	1.592834	74	1.836313	88	2.062616	104	2.021946	104	4.152976	202	3.070451	156	2.051264	93	2.412249	100	1.527074	77	0.361985686210455	-0.220572958719727	normal	normal	normal	0.662399018023606	-0.121517610957944	normal	normal	0.361985686502247	-0.220572958641751	normal	0.92292298573286	-0.310998756905149	normal	normal	normal	0.362132469974223
ENSRNOG00000006221	Uba3	25.077341	2051	8.257724	644	25.320923	2585	22.989143	1961	23.018929	1844	28.361092	2326	30.706114	2472	24.680244	2043	24.981123	2179	25.149548	2244	4.631601	392	28.553118	2515	24.071159	1892	25.484692	1838	26.757854	2324	0.413324134246173	0.209860002160323	normal	normal	normal	0.464753378162326	0.209890739082744	normal	normal	0.413324134107736	0.209860002205593	normal	0.92292298573286	0.330383492494278	normal	normal	normal	0.413218024124622
ENSRNOG00000000805	Gja1	118.50074	13995	60.923428	6861	104.460899	15403	121.213272	14927	99.521942	11511	132.050049	15642	121.819725	14161	133.789032	15990	106.089081	13365	156.025574	20100	59.743824	7301	123.817383	15751	125.669144	14261	173.558243	18078	121.804871	15279	0.331864769990398	0.215988851147779	normal	normal	normal	0.522473257730393	0.169103912359043	normal	normal	0.331864769929768	0.215988851159924	normal	0.92292298573286	0.27873851242463	normal	normal	normal	0.331867675690078
ENSRNOG00000000838	Lta	0.03949	3	0.15539	6	0.039498	3	0.010881	1	0.0	0	0.05814	3	0.075504	4	0.078259	5	0.0	0	0.0	0	0.114668	7	0.036662	3	0.0	0	0.055951	2	0.0	0	--	--	--	--	--	--	--	--	--	--	--	--	--	--	--	--	--	--
ENSRNOG00000051922	AABR07059663.1	4.827371	848	0.867126	146	6.382432	1399	5.309257	972	6.048067	1040	4.249475	749	6.747984	1166	9.919927	1763	4.305104	807	5.449374	1044	0.37645	69	4.874888	922	3.668457	619	7.282222	1128	4.262057	795	0.504429184213517	0.177241384969819	normal	normal	normal	0.607529219012358	0.146187081307301	normal	normal	0.504429184049773	0.177241385043608	normal	0.92292298573286	0.387690800192465	normal	normal	normal	0.50403072721967
ENSRNOG00000004783	Fam171b	0.519462	52	0.045201	5	0.729448	90	0.685985	71	1.016982	98	0.75532	75	0.624007	61	0.963964	96	0.430081	46	0.686949	74	0.035627	4	0.938617	100	0.412551	39	0.441401	39	0.400401	42	0.219142767636211	0.309424002518291	normal	normal	normal	0.256197600235397	0.296332350874624	normal	normal	0.219142767611051	0.309424002540512	normal	0.92292298573286	0.927990127289358	normal	normal	normal	0.215770861986559
ENSRNOG00000059247	Olr569	0.0	0	0.0	0	0.0	0	0.0	0	0.0	0	0.0	0	0.0	0	0.0	0	0.0	0	0.0	0	0.0	0	0.0	0	0.0	0	0.0	0	0.0	0	--	--	--	--	--	--	--	--	--	--	--	--	--	--	--	--	--	--
ENSRNOG00000031343	Nxpe5	0.054672	4	0.363172	22	0.157795	13	0.136263	9	0.122039	8	0.173141	11	0.100789	7	0.0	0	0.164198	12	0.145704	10	0.153911	11	0.31014200000000003	21	0.163639	10	0.102537	6	0.10935600000000001	8	--	--	--	--	--	--	--	--	--	--	--	--	--	--	--	--	--	--
ENSRNOG00000060729	Qtrt2	0.277554	41	0.258964	37	1.166027	132	0.440311	68	0.395546	57	0.645348	70	0.542357	79	0.446379	67	0.401981	51	0.48141100000000003	56	0.278354	43	0.478346	71	0.369875	53	0.42908	56	0.338591	53	0.927270514014631	0.0242063348099267	normal	normal	normal	0.972013454636289	0.0101448842730488	normal	normal	0.927270514027536	0.0242063348063795	normal	0.984012881528682	0.0440270362407709	normal	normal	normal	0.927390060598672
Rattus_norvegicus_newGene_9676	--	0.0	0	0.536556	11	0.257122	6	0.8157319999999999	15	0.926037	18	0.671884	13	0.0	0	0.127052	3	0.72389	15	0.815511	17	1.6507839999999998	32	0.646455	13	0.230478	5	0.297062	6	0.364449	7	--	--	--	--	--	--	--	--	--	--	--	--	--	--	--	--	--	--
Rattus_norvegicus_newGene_11161	--	0.0	0	0.0	0	0.0	0	0.0	0	0.0	0	0.0	0	0.0	0	0.0	0	0.0	0	0.0	0	0.0	0	0.0	0	0.183709	2	0.0	0	0.0	0	--	--	--	--	--	--	--	--	--	--	--	--	--	--	--	--	--	--
ENSRNOG00000005504	Pkp4	20.156242	3362	15.148307	2409	24.375013	5076	20.206059	3514	22.72089	3712	21.133921	3536	21.259403	3490	15.385964	2597	22.133808	3938	25.515738	4642	14.401558	2486	24.514973	4404	30.740974	4927	24.965643	3673	22.099249	3915	0.744323976990931	0.0574997931216439	normal	normal	normal	0.756453681890624	0.0715749094019282	normal	normal	0.744323977064085	0.0574997931174885	normal	0.941302182467316	0.0657199127537245	normal	normal	normal	0.744397375966792
ENSRNOG00000029089	Foxr1	0.0	0	0.0	0	0.0	0	0.0	0	0.0	0	0.0	0	0.0	0	0.0	0	0.0	0	0.0	0	0.0	0	0.0	0	0.0	0	0.0	0	0.0	0	--	--	--	--	--	--	--	--	--	--	--	--	--	--	--	--	--	--
ENSRNOG00000009884	Lgals1	97.307068	1856	216.273254	3933	115.755249	2757	108.317726	2155	102.464897	1914	115.639084	2213	132.12439	2481	107.776123	2081	116.555672	2372	99.285233	2066	225.612015	4453	104.956192	2157	127.202316	2332	92.24398	1552	119.929459	2430	0.224856628648425	-0.312695497171643	normal	normal	normal	0.321497746747129	-0.285307137360545	normal	normal	0.224856628504389	-0.312695497243878	normal	0.92292298573286	-0.498410388206191	normal	normal	normal	0.224571624054847
ENSRNOG00000058476	Mast2	11.565057	2379	10.662841	2108	14.01587	3604	12.458262	2680	13.149452	2679	10.253678	2118	10.186103000000001	2073	10.904235	2279	11.862025000000001	2604	13.607915	3062	11.023654	2366	12.142807000000001	2712	11.183720000000001	2213	13.345329	2416	10.940825	2400	0.784484070890817	-0.0498020876995917	normal	normal	normal	0.730316239035711	-0.0809473442587599	normal	normal	0.784484070942643	-0.0498020876962427	normal	0.951959742167588	-0.0575721171904801	normal	normal	normal	0.784539902255699
ENSRNOG00000017613	Tent4a	3.958634	571	4.273756	588	4.184539	754	3.712517	559	4.360471	616	3.908474	566	4.235763	602	4.263768	623	4.064077	626	5.365134	845	3.801568	568	3.291986	512	4.807208	667	5.039649	642	4.114007	631	0.615163166342087	-0.0963888503129676	normal	normal	normal	0.801336780861579	-0.0613865910164135	normal	normal	0.615163166470315	-0.0963888503027737	normal	0.924583778191814	-0.113777130078865	normal	normal	normal	0.615256551866534
ENSRNOG00000045676	Olr1455	0.0	0	0.0	0	0.0	0	0.0	0	0.0	0	0.0	0	0.0	0	0.0	0	0.0	0	0.0	0	0.0	0	0.0	0	0.0	0	0.0	0	0.0	0	--	--	--	--	--	--	--	--	--	--	--	--	--	--	--	--	--	--
ENSRNOG00000003135	Fcrlb	0.0	0	0.0	0	0.0	0	0.063697	4	0.0	0	0.0	0	0.0	0	0.0	0	0.0	0	0.0	0	0.0	0	0.12307	7	0.0	0	0.0	0	0.0	0	--	--	--	--	--	--	--	--	--	--	--	--	--	--	--	--	--	--
ENSRNOG00000048117	AABR07014084.1	0.0	0	0.0	0	0.0	0	0.0	0	0.0	0	0.0	0	0.0	0	0.0	0	0.0	0	0.0	0	0.0	0	0.0	0	0.0	0	0.0	0	0.0	0	--	--	--	--	--	--	--	--	--	--	--	--	--	--	--	--	--	--
ENSRNOG00000038867	LOC500990	0.0	0	0.0	0	0.0	0	0.0	0	0.0	0	0.0	0	0.0	0	0.0	0	0.0	0	0.0	0	0.0	0	0.0	0	0.0	0	0.0	0	0.0	0	--	--	--	--	--	--	--	--	--	--	--	--	--	--	--	--	--	--
ENSRNOG00000052070	Aldh1a3	0.520172	67	0.650963	80	0.954108	153	0.716306	96	0.783359	99	0.811027	104	1.461157	184	0.770928	100	0.762471	104	0.295212	42	0.28511	38	1.126104	156	0.712746	88	0.692801	79	0.835299	114	0.830421738724673	0.0519560502845141	normal	normal	normal	0.813258270239578	0.0667658486912351	normal	normal	0.830421738810138	0.0519560502700459	normal	0.960114508091703	0.0734841318467505	normal	normal	normal	0.830505790352072
ENSRNOG00000007934	Elfn2	0.260521	29	0.350402	37	0.43729	59	0.34177	39	0.091572	10	0.02488	3	0.38163	41	0.235849	26	0.17035	20	0.103208	13	0.072456	9	0.073004	9	0.048552	6	0.104973	11	0.237265	28	0.17305091705831	-0.322625580926473	normal	normal	normal	0.00594110957464428	-0.75841693453243	down	down	0.173050917114686	-0.322625580865105	normal	0.92292298573286	-1.22145453870487	normal	normal	normal	0.164607977650102
ENSRNOG00000020410	Th	0.0	0	0.0	0	0.0	0	0.0	0	0.0	0	0.0	0	0.0	0	0.0	0	0.0	0	0.0	0	0.0	0	0.0	0	0.0	0	0.0	0	0.0	0	--	--	--	--	--	--	--	--	--	--	--	--	--	--	--	--	--	--
ENSRNOG00000008047	Khk	0.234907	13	0.906787	47	0.500582	34	0.694904	40	0.700686	38	1.037009	57	0.310396	17	0.736519	41	0.603861	35	0.722005	43	0.910516	51	0.873036	51	1.546556	81	0.497011	24	0.884092	51	0.454946587285194	0.19566026527632	normal	normal	normal	0.484748497836977	0.191415614328308	normal	normal	0.454946587415956	0.195660265209428	normal	0.92292298573286	0.482399023779656	normal	normal	normal	0.453551688782914
Rattus_norvegicus_newGene_10385	--	0.0	0	0.0	0	0.0	0	0.0	0	0.33466	4	0.0	0	0.0	0	0.0	0	0.0	0	0.0	0	0.0	0	0.0	0	0.0	0	0.0	0	0.0	0	--	--	--	--	--	--	--	--	--	--	--	--	--	--	--	--	--	--
ENSRNOG00000010853	Chrna7	0.0	0	0.042574	5	0.132114	18	0.082308	10	0.0	0	0.254766	25	0.082535	9	0.0	0	0.053467	7	0.0	0	0.0	0	0.0	0	0.130983	14	0.099324	10	0.0	0	--	--	--	--	--	--	--	--	--	--	--	--	--	--	--	--	--	--
ENSRNOG00000012521	Shisa2	0.0	0	0.0	0	0.0	0	0.309977	12	0.0	0	0.0	0	0.103415	4	0.046746	2	0.0	0	0.115254	5	0.0	0	0.0	0	0.110149	4	0.079725	3	0.0	0	--	--	--	--	--	--	--	--	--	--	--	--	--	--	--	--	--	--
ENSRNOG00000055384	LOC103689989	0.0	0	0.0	0	0.0	0	0.0	0	0.0	0	0.0	0	0.0	0	0.0	0	0.0	0	0.0	0	0.0	0	0.0	0	0.0	0	0.0	0	0.0	0	--	--	--	--	--	--	--	--	--	--	--	--	--	--	--	--	--	--
ENSRNOG00000007604	Igsf8	0.864247	71	1.668642	131	1.462763	151	1.265194	109	0.929235	75	0.770994	64	1.595198	129	1.78346	149	0.800331	71	0.837049	76	2.650838	226	2.352638	209	1.537921	122	1.642694	120	0.806644	71	0.262107753380213	-0.293472997792386	normal	normal	normal	0.177602606205889	-0.38969658790229	normal	normal	0.262107753475199	-0.293472997744967	normal	0.92292298573286	-0.494396109549503	normal	normal	normal	0.261849810965362
ENSRNOG00000042467	Ttc4	4.622081	713	5.600862	824	4.733067	911	4.564665	734	4.442211	671	4.403054	681	5.134605	779	5.222301	815	4.785717	787	5.026541	846	5.74476	917	4.712076	783	4.411795	654	5.677289	772	5.377781	881	0.36731345809304	-0.186340808087188	normal	normal	normal	0.45088003252054	-0.192227787251755	normal	normal	0.367313458164141	-0.186340808077147	normal	0.92292298573286	-0.228500000458054	normal	normal	normal	0.367373388851336
ENSRNOG00000028956	Mbd3	30.303699	2174	61.043636	4175	40.291969	3608	39.129261	2927	30.425591	2138	38.35107	2759	36.616997	2585	35.199108	2555	40.621754	3108	37.655407	2946	64.766464	4807	37.883884	2927	38.97039	2686	42.306431	2677	37.365818	2847	0.314964879943311	-0.252053299119996	normal	normal	normal	0.329266813676032	-0.276604194102361	normal	normal	0.314964879812099	-0.252053299165178	normal	0.92292298573286	-0.37696769492803	normal	normal	normal	0.314831338989123
ENSRNOG00000019004	Mt4	0.0	0	0.0	0	0.0	0	0.0	0	0.0	0	0.0	0	0.0	0	0.0	0	0.0	0	0.0	0	0.0	0	0.0	0	0.0	0	0.0	0	0.0	0	--	--	--	--	--	--	--	--	--	--	--	--	--	--	--	--	--	--
ENSRNOG00000005964	Nr4a3	1.177869	196	0.263971	42	3.631957	753	0.978157	170	0.982774	160	3.651608	608	2.234362	365	1.076605	181	0.303823	54	0.159435	29	0.447088	77	0.992048	178	0.423399	68	0.42175	62	0.270664	48	0.821677487916772	0.055084222249149	normal	normal	normal	0.59886160161451	0.137243523193896	normal	normal	0.821677487850659	0.0550842222783062	normal	0.958293460555319	0.183184919263269	normal	normal	normal	0.821644160355476
Rattus_norvegicus_newGene_5706	--	0.0	0	0.0	0	0.0	0	0.0	0	0.0	0	0.0	0	0.0	0	0.174432	2	0.0	0	0.0	0	0.0	0	0.0	0	0.0	0	0.0	0	0.0	0	--	--	--	--	--	--	--	--	--	--	--	--	--	--	--	--	--	--
ENSRNOG00000000277	Tet1	0.446389	103	0.023991	6	0.520928	150	0.435919	105	0.181012	41	0.331751	77	0.6239	142	0.287739	68	0.235843	58	0.434	110	0.023198	6	0.148067	37	0.360766	80	0.706092	144	0.420935	104	0.961971143107648	-0.0114693477263885	normal	normal	normal	0.724626890034172	-0.0881383425174289	normal	normal	0.961971143100137	-0.0114693477294724	normal	0.992515379063582	-0.0402217966863016	normal	normal	normal	0.962008142188809
ENSRNOG00000006759	Ankrd24	1.098866	144	1.811878	227	0.572148	94	1.111427	152	0.159573	21	0.86796	114	0.103848	14	1.121662	149	0.112777	16	0.106664	16	1.526612	207	0.724027	103	1.437177	181	1.682865	195	0.178399	25	0.272422556948678	-0.277398970015344	normal	normal	normal	0.143995307272243	-0.395393699753866	normal	normal	0.272422556837787	-0.277398970099483	normal	0.92292298573286	-0.818767276794747	normal	normal	normal	0.268672370209204
Rattus_norvegicus_newGene_3446	--	0.078944	3	0.0	0	0.026905	2	0.0	0	0.093051	3	0.0	0	0.0	0	0.04652	2	0.15558	6	0.25522	9	0.0	0	0.0	0	0.011138	1	0.137657	4	0.0	0	--	--	--	--	--	--	--	--	--	--	--	--	--	--	--	--	--	--
ENSRNOG00000007782	Ghrh	0.0	0	0.0	0	0.0	0	0.0	0	0.0	0	0.0	0	0.0	0	0.0	0	0.0	0	0.0	0	0.0	0	0.0	0	0.0	0	0.0	0	0.0	0	--	--	--	--	--	--	--	--	--	--	--	--	--	--	--	--	--	--
ENSRNOG00000002158	Ibsp	0.202678	15	0.0518	4	0.0	0	0.323662	25	0.14074	11	0.178364	14	0.219018	16	0.353838	27	0.259809	21	0.06775	6	0.201541	16	0.113867	9	0.094329	7	0.559688	36	0.490579	38	--	--	--	--	--	--	--	--	--	--	--	--	--	--	--	--	--	--
ENSRNOG00000010050	Stard9	4.912363	2578	0.609392	302	5.8362929999999995	3818	5.011432	2737	4.66563	2395	5.208804	2737	5.875343	3035	4.922205	2612	3.9032720000000003	2182	5.0446610000000005	2887	0.415847	224	3.505745	1981	5.125182000000001	2580	6.0932390000000005	2815	4.6852	2609	0.516420502606171	0.170566912185455	normal	normal	normal	0.606217357591122	0.144371679197856	normal	normal	0.516420502417136	0.170566912274819	normal	0.92292298573286	0.408610598035363	normal	normal	normal	0.515819764182298
ENSRNOG00000014516	Hs6st1	12.650609	1562	12.027332	1416	9.015718	1390	13.514666	1740	12.320993	1490	11.190699	1386	9.088187	1105	8.436135	1055	10.082321	1328	11.720966	1579	13.423164	1715	12.399173	1649	12.133022	1440	11.67418	1272	11.134502	1461	0.827999948313456	0.0483722561513037	normal	normal	normal	0.945965376503671	-0.0178568553391219	normal	normal	0.827999948301795	0.0483722561528324	normal	0.959294128381097	0.0624393688353552	normal	normal	normal	0.82800195597117
Rattus_norvegicus_newGene_11074	--	0.0	0	0.0	0	0.0	0	0.0	0	0.0	0	0.0	0	0.0	0	0.0	0	0.0	0	0.0	0	0.0	0	0.0	0	0.0	0	0.259932	4	0.0	0	--	--	--	--	--	--	--	--	--	--	--	--	--	--	--	--	--	--
ENSRNOG00000040208	Mmp27	0.0	0	0.0	0	0.0	0	0.0	0	0.0	0	0.0	0	0.0	0	0.0	0	0.0	0	0.0	0	0.0	0	0.0	0	0.0	0	0.0	0	0.0	0	--	--	--	--	--	--	--	--	--	--	--	--	--	--	--	--	--	--
ENSRNOG00000013045	Setd7	6.102383	456	1.251015	90	8.658804	808	6.059901	472	7.867318	576	7.395339	554	7.071638	520	8.126008	614	5.626791	449	6.506787	530	0.873205	68	8.603767	692	5.577463	401	8.992733	593	5.420443	430	0.448665289182698	0.201589791059246	normal	normal	normal	0.443906564521043	0.219144845885836	normal	normal	0.448665289032962	0.20158979112935	normal	0.92292298573286	0.426965224168643	normal	normal	normal	0.448267316594319
ENSRNOG00000005229	Sec16b	0.579119	96	0.2854	45	1.2659099999999999	256	0.607854	105	0.730434	118	0.456974	76	0.97159	158	1.048555	175	0.651775	115	0.637247	115	0.252144	43	1.556291	272	0.735045	117	0.9745020000000001	140	0.758678	133	0.67537415901496	-0.111589959837289	normal	normal	normal	0.710909852812287	-0.106585126259087	normal	normal	0.675374159016461	-0.111589959836696	normal	0.928959873291561	-0.220641915025001	normal	normal	normal	0.675632828486455
ENSRNOG00000013195	Ruvbl1	7.723658	433	10.635877	550	9.260005	646	7.760822	457	9.253146000000001	512	8.162811000000001	464	9.198528	517	7.823776	449	8.539128999999999	491	6.643114000000001	405	9.389107	545	10.01396	606	7.878361	423	8.783754	431	8.197445	496	0.529823972231439	-0.135238192447024	normal	normal	normal	0.717209425706641	-0.0944565851130608	normal	normal	0.52982397229388	-0.135238192438758	normal	0.92292298573286	-0.170184678532622	normal	normal	normal	0.529863171737401
ENSRNOG00000046579	Olr194	0.0	0	0.0	0	0.0	0	0.0	0	0.0	0	0.0	0	0.0	0	0.0	0	0.0	0	0.0	0	0.0	0	0.0	0	0.0	0	0.0	0	0.0	0	--	--	--	--	--	--	--	--	--	--	--	--	--	--	--	--	--	--
ENSRNOG00000008516	AABR07049516.1	17.991671	261	74.060616	1025	18.753929	340	24.027254	364	21.046398	299	20.028904	292	15.813214	226	16.860868	248	22.369883	347	16.866419	267	33.822388	508	17.651083	276	25.083387	350	17.630383	226	15.398639	238	0.147093850715632	-0.381600546550372	normal	normal	normal	0.19608650655084	-0.362657947213975	normal	normal	0.147093850584294	-0.38160054669324	normal	0.92292298573286	-0.910902117604534	normal	normal	normal	0.144417714617876
Rattus_norvegicus_newGene_5182	--	0.353039	4	0.0	0	0.0	0	0.0	0	0.0	0	0.0	0	0.0	0	0.0	0	0.0	0	0.0	0	0.0	0	0.0	0	0.0	0	0.0	0	0.0	0	--	--	--	--	--	--	--	--	--	--	--	--	--	--	--	--	--	--
ENSRNOG00000015660	Pex3	8.449723	629	7.232457	513	10.892235	1012	10.352587	803	7.787144	568	10.338354	772	10.615033	777	9.674829	729	9.396562	746	12.86143	1044	9.089644	700	10.983546	880	7.955259	569	7.297129	479	11.849358	936	0.802220441899911	0.0499880784012143	normal	normal	normal	0.941780041741908	-0.0179497419070463	normal	normal	0.802220441945623	0.0499880783973984	normal	0.954861222593011	0.0601282353948001	normal	normal	normal	0.802273294850832
ENSRNOG00000034139	Lyc2	0.081827	5	0.92854	53	0.514945	38	0.756812	47	1.2890700000000002	68	0.152897	10	0.185838	11	0.300153	18	1.238974	79	0.281924	19	1.447475	89	2.811267	179	1.731205	99	0.923203	49	1.51868	86	0.721373073773549	0.0801487814337819	normal	normal	normal	0.819426416157787	0.0520928544836218	normal	normal	0.721373073761542	0.0801487814392156	normal	0.934937189590914	0.347718296285304	normal	normal	normal	0.72045780929311
ENSRNOG00000007352	Casp14	0.0	0	0.0	0	0.0	0	0.0	0	0.0	0	0.019745	2	0.0	0	0.0	0	0.0	0	0.0	0	0.0	0	0.0	0	0.0	0	0.0	0	0.0	0	--	--	--	--	--	--	--	--	--	--	--	--	--	--	--	--	--	--
ENSRNOG00000010507	Mmp7	0.0	0	0.0	0	0.0	0	0.0	0	0.142478	6	0.0	0	0.0	0	0.0	0	0.0	0	0.0	0	0.0	0	0.0	0	0.0	0	0.0	0	0.0	0	--	--	--	--	--	--	--	--	--	--	--	--	--	--	--	--	--	--
Rattus_norvegicus_newGene_5491	--	0.0	0	0.0	0	0.0	0	0.0	0	0.0	0	0.0	0	0.0	0	0.0	0	0.0	0	0.0	0	0.0	0	0.0	0	0.0	0	0.200148	2	0.0	0	--	--	--	--	--	--	--	--	--	--	--	--	--	--	--	--	--	--
ENSRNOG00000055008	AABR07021204.1	0.0	0	0.0	0	0.0	0	0.0	0	0.0	0	0.0	0	0.0	0	0.0	0	0.0	0	0.0	0	0.0	0	0.0	0	0.0	0	0.0	0	0.0	0	--	--	--	--	--	--	--	--	--	--	--	--	--	--	--	--	--	--
ENSRNOG00000050164	Olr130	0.0	0	0.0	0	0.0	0	0.0	0	0.0	0	0.0	0	0.0	0	0.0	0	0.0	0	0.0	0	0.0	0	0.0	0	0.0	0	0.0	0	0.0	0	--	--	--	--	--	--	--	--	--	--	--	--	--	--	--	--	--	--
Rattus_norvegicus_newGene_4723	--	0.44115299999999996	7	0.256832	4	0.0	0	0.331825	7	0.0	0	0.096181	3	0.710378	10	0.0	0	0.1316	2	0.0	0	0.252946	5	0.719814	12	0.230081	3	0.139233	2	0.0	0	--	--	--	--	--	--	--	--	--	--	--	--	--	--	--	--	--	--
ENSRNOG00000050226	AABR07032277.1	0.0	0	0.0	0	0.0	0	0.0	0	0.0	0	0.0	0	0.074472	1	0.0	0	0.070122	2	0.0	0	0.0	0	0.112957	2	0.0	0	0.0	0	0.0	0	--	--	--	--	--	--	--	--	--	--	--	--	--	--	--	--	--	--
Rattus_norvegicus_newGene_7960	--	0.194854	4	0.088544	2	0.0	0	0.039255	1	0.103619	2	0.0	0	0.0	0	0.329904	6	0.0	0	0.0	0	0.0	0	0.0	0	0.0	0	0.0	0	0.0	0	--	--	--	--	--	--	--	--	--	--	--	--	--	--	--	--	--	--
Rattus_norvegicus_newGene_5372	--	0.426884	23	0.326113	17	0.162046	11	0.612391	34	0.626725	33	0.491673	26	0.561529	30	0.721719	39	1.044619	59	0.297227	18	0.360881	20	0.455837	26	0.222529	12	0.764175	36	0.310248	18	--	--	--	--	--	--	--	--	--	--	--	--	--	--	--	--	--	--
ENSRNOG00000010027	Atr	0.704597	234	0.087598	28	0.774929	321	0.611953	212	0.561724	182	0.903336	300	0.749127	244	0.790043	265	0.603178	213	0.927332	335	0.026937	10	0.669994	239	0.784342	250	0.912925	267	0.62371	220	0.528818604509079	0.164272235138026	normal	normal	normal	0.54249313849009	0.168137504099835	normal	normal	0.528818604397473	0.1642722351916	normal	0.92292298573286	0.413604089895511	normal	normal	normal	0.528390950807311
Rattus_norvegicus_newGene_6217	--	0.295423	17	0.431541	24	0.653148	47	0.689869	42	0.486536	28	0.544589	32	0.946707	54	0.401742	24	0.688178	43	0.666196	42	0.54489	33	0.851055	53	0.602256	34	0.740428	38	0.274887	17	--	--	--	--	--	--	--	--	--	--	--	--	--	--	--	--	--	--
ENSRNOG00000045981	Olr1262	0.0	0	0.0	0	0.0	0	0.0	0	0.0	0	0.0	0	0.0	0	0.0	0	0.0	0	0.0	0	0.0	0	0.0	0	0.0	0	0.0	0	0.0	0	--	--	--	--	--	--	--	--	--	--	--	--	--	--	--	--	--	--
ENSRNOG00000043250	Spink10	0.0	0	0.0	0	0.0	0	0.0	0	0.0	0	0.0	0	0.0	0	0.0	0	0.0	0	0.0	0	0.0	0	0.0	0	0.0	0	0.0	0	0.0	0	--	--	--	--	--	--	--	--	--	--	--	--	--	--	--	--	--	--
ENSRNOG00000003307	Gcdh	47.367985	3355	51.24284	3460	47.437378	4194	34.653969	2559	34.510151	2394	31.858984	2263	40.619053	2832	43.155823	3093	38.000587	2871	29.603243	2287	38.584095	2828	34.382961	2623	27.74885	1889	43.528885	2719	39.142902	2945	0.00639718680200156	-0.510997388683899	normal	down	down	0.0383981457914988	-0.495569603657218	normal	down	0.0063971868115917	-0.510997388657078	normal	0.642686641760467	-0.597373417998554	normal	normal	normal	0.00640715082251141
ENSRNOG00000006010	Slc6a20	0.04879	5	0.0	0	0.019069	3	0.0	0	0.009036	1	0.070741	7	0.026973	3	0.0	0	0.062627	6	0.041666	4	0.0	0	0.0	0	0.041078	4	0.0	0	0.0	0	--	--	--	--	--	--	--	--	--	--	--	--	--	--	--	--	--	--
ENSRNOG00000018232	Srf	15.53777	2409	18.303339	2705	17.201813	3329	17.392517	2811	16.266846	2470	16.574854	2577	15.774256	2407	16.746559	2627	16.577904	2741	17.242647	2916	22.916353	3676	18.714266	3125	19.563837	2914	17.946079	2454	15.669493	2580	0.691403941936424	-0.0754281520920216	normal	normal	normal	0.66610666511163	-0.103918004448484	normal	normal	0.691403941983607	-0.0754281520884412	normal	0.931675330456181	-0.0886838254884464	normal	normal	normal	0.691461013308542
ENSRNOG00000006735	Cdkn2b	0.097834	9	0.063367	4	0.105788	22	0.048797	6	0.068606	12	0.087378	9	0.195913	13	0.281798	19	0.039661	7	0.052804	4	0.048721	9	0.087503	7	0.12902	21	0.187132	11	0.0	0	--	--	--	--	--	--	--	--	--	--	--	--	--	--	--	--	--	--
ENSRNOG00000010917	Bmp5	0.076174	10	0.0	0	0.080067	13	0.144483	19	0.258416	31	0.032642	4	0.115476	14	0.160251	20	0.18237	24	0.055527	8	0.0	0	0.096657	13	0.120674	15	0.065149	8	0.063139	9	--	--	--	--	--	--	--	--	--	--	--	--	--	--	--	--	--	--
ENSRNOG00000030120	Ormdl2	9.197041	368	13.883411	529	10.669212	533	9.478939	395	7.588171	297	9.383389	377	10.757178	424	12.779054	517	12.327832	526	9.015139	393	16.272865	673	11.993042	517	11.249628	432	15.497648	547	10.624587	451	0.18092685117232	-0.314890129784828	normal	normal	normal	0.228966164895777	-0.330181073671562	normal	normal	0.180926851181077	-0.314890129781415	normal	0.92292298573286	-0.428862319801094	normal	normal	normal	0.180881171986862
ENSRNOG00000046881	Pglyrp3	0.0	0	0.0	0	0.0	0	0.0	0	0.0	0	0.0	0	0.0	0	0.0	0	0.0	0	0.0	0	0.0	0	0.0	0	0.0	0	0.0	0	0.0	0	--	--	--	--	--	--	--	--	--	--	--	--	--	--	--	--	--	--
ENSRNOG00000009211	C3ar1	0.57851	45	1.421891	104	0.988646	95	2.410014	192	1.105882	83	1.186804	91	1.55626	118	1.853051	144	1.006431	83	1.452778	122	2.272563	180	6.706625	552	2.333089	172	4.091455	276	0.270119	22	0.298446916784874	0.277040630617677	normal	normal	normal	0.878405086248646	0.0443362557527875	normal	normal	0.29844691678724	0.277040630616169	normal	0.92292298573286	0.564413354450475	normal	normal	normal	0.29748436678099
ENSRNOG00000027328	Pramef27	0.0	0	0.0	0	0.0	0	0.0	0	0.0	0	0.0	0	0.0	0	0.0	0	0.0	0	0.0	0	0.0	0	0.0	0	0.0	0	0.0	0	0.0	0	--	--	--	--	--	--	--	--	--	--	--	--	--	--	--	--	--	--
ENSRNOG00000042070	Ticam2	0.220716	28	0.208594	25	0.97562	153	0.544067	72	0.383979	48	0.647168	82	0.242528	30	0.89805	114	0.294585	40	0.617536	85	0.3129	41	0.791718	107	0.637909	77	1.006898	112	0.183392	25	0.767456431217079	0.0772485432606926	normal	normal	normal	0.851110278534646	0.0514924928099107	normal	normal	0.767456431225509	0.0772485432571356	normal	0.948251585224154	0.192173409262783	normal	normal	normal	0.767862920583297
ENSRNOG00000042372	AABR07071842.1	1.054521	8	0.0	0	1.556706	15	1.365756	11	0.679673	5	0.860719	7	0.683734	5	1.234653	10	0.0	0	0.0	0	0.0	0	1.099792	9	0.242074	2	0.73596	5	0.530614	5	--	--	--	--	--	--	--	--	--	--	--	--	--	--	--	--	--	--
ENSRNOG00000007822	Vgll4	5.977728	290	5.589921	259	6.788127	411	7.546126	382	6.623611	315	6.187075	301	7.707846	368	9.009632	442	6.630198	343	7.077385	375	5.597304	281	7.284827	381	6.906037	322	8.841762	378	6.154812	317	0.660108729278549	0.0845195970440996	normal	normal	normal	0.998075484647714	-0.000580570744160203	normal	normal	0.660108667753774	0.08451960215201	normal	0.927490493423207	0.0998657438266461	normal	normal	normal	0.660238156686823
ENSRNOG00000013234	Ccdc115	9.523987	645	10.904236	705	8.308312	703	7.074686	500	7.338919	487	8.999234	612	9.108347	608	10.013752	687	8.468086	612	8.330474	616	11.447779	803	10.257064	749	9.268673	604	11.636762	695	9.629294	693	0.194900408546065	-0.288641818788278	normal	normal	normal	0.393073986235141	-0.226427002614147	normal	normal	0.194900408567263	-0.288641818782095	normal	0.92292298573286	-0.372685316273911	normal	normal	normal	0.194900805554955
ENSRNOG00000018393	Uts2	0.0	0	0.0	0	0.0	0	0.0	0	0.0	0	0.0	0	0.0	0	0.0	0	0.0	0	0.0	0	0.0	0	0.0	0	0.0	0	0.0	0	0.0	0	--	--	--	--	--	--	--	--	--	--	--	--	--	--	--	--	--	--
ENSRNOG00000011000	Rims1	1.325077	293	0.796787	168	0.848503	234	1.621406	373	1.489343	322	1.379697	306	1.279345	278	1.518609	339	0.635872	150	0.928733	224	0.457941	105	0.798289	190	0.393131	84	0.708935	138	1.068442	251	0.0845640740774063	0.401803031229129	normal	normal	normal	0.26083721375711	0.308163251906967	normal	normal	0.0845640741255462	0.401803031196836	normal	0.92292298573286	0.541172474631122	normal	normal	normal	0.0845653959370768
ENSRNOG00000008885	Chst11	1.146978	87	0.565839	41	1.092836	103	0.782515	62	1.255642	93	1.156391	88	0.827813	62	1.367569	104	0.455365	37	0.831518	69	0.428608	34	1.472535	120	0.349868	26	0.76356	51	0.664114	53	0.708817301851588	0.0961240122387203	normal	normal	normal	0.520508509954367	0.184238922043851	normal	normal	0.708817301968104	0.096124012209467	normal	0.93312592080345	0.152673035778874	normal	normal	normal	0.708996692575275
ENSRNOG00000006569	Itgb8	2.826839	292	0.189814	20	3.5814069999999996	462	3.008739	326	2.186027	221	2.851485	295	2.725621	278	3.3819990000000004	354	2.189245	242	2.09772	238	0.148677	16	3.919727	436	1.244523	122	6.4868500000000004	592	3.0205070000000003	332	0.678602673090232	0.104134828333363	normal	normal	normal	0.822757228685974	0.0590461757335352	normal	normal	0.678602672983738	0.104134828382102	normal	0.929318738917969	0.312294887357793	normal	normal	normal	0.678337254595921
Rattus_norvegicus_newGene_5039	--	1.825584	232	0.923587	115	2.637515	425	2.418736	328	2.0846370000000003	279	1.5392789999999998	257	1.879487	232	2.302436	330	1.161174	182	2.6582250000000003	461	0.8137890000000001	91	1.683831	246	2.291054	295	2.721801	333	1.8390870000000001	293	0.430463518767672	0.197294092492744	normal	normal	normal	0.669577936616801	0.121302581073821	normal	normal	0.43046351877272	0.197294092491284	normal	0.92292298573286	0.293591442029282	normal	normal	normal	0.430664476732158
ENSRNOG00000055123	Olr709	0.0	0	0.0	0	0.0	0	0.0	0	0.0	0	0.0	0	0.0	0	0.0	0	0.0	0	0.0	0	0.0	0	0.0	0	0.0	0	0.0	0	0.0	0	--	--	--	--	--	--	--	--	--	--	--	--	--	--	--	--	--	--
Rattus_norvegicus_newGene_9833	--	0.0	0	0.0	0	0.0	0	0.0	0	0.0	0	0.0	0	0.0	0	0.0	0	0.0	0	0.0	0	0.0	0	0.0	0	0.304489	5	0.0	0	0.0	0	--	--	--	--	--	--	--	--	--	--	--	--	--	--	--	--	--	--
ENSRNOG00000029662	Wdfy4	0.656761	251	0.493725	180	0.724175	345	1.087817	432	0.611902	229	0.759238	290	1.095235	411	1.399787	540	0.499686	203	0.456615	190	1.371801	541	1.193608	490	0.495508	182	0.889213	299	0.52133	211	0.27757452318093	0.2560457100522	normal	normal	normal	0.831996398420158	0.053809763998369	normal	normal	0.277574523240328	0.256045710035267	normal	0.92292298573286	0.349393890738573	normal	normal	normal	0.277669550181444
ENSRNOG00000003288	Cacng5	0.0	0	0.0	0	0.0	0	0.0	0	0.0	0	0.0	0	0.0	0	0.0	0	0.0	0	0.0	0	0.0	0	0.0	0	0.0	0	0.0	0	0.0	0	--	--	--	--	--	--	--	--	--	--	--	--	--	--	--	--	--	--
ENSRNOG00000032130	LOC691427	7.623623	53	13.34004	88	7.886262	69	10.28394	75	7.095539	49	6.238158	44	7.44996	51	6.472578	46	5.668222	42	7.312797	56	12.539283	90	7.513429	56	4.122398	28	8.026875	49	9.09263	67	0.464937924035317	-0.193981972843154	normal	normal	normal	0.313582718303625	-0.292052030675785	normal	normal	0.464937924167713	-0.193981972790787	normal	0.92292298573286	-0.357392094561669	normal	normal	normal	0.464506065563744
ENSRNOG00000010849	Adprhl2	10.4154	656	15.64398	939	11.036633	867	10.406361	683	10.786993	665	9.830662	621	11.663612	723	12.8018	816	11.216992	753	12.1472	834	18.857361	1228	10.3077	699	11.544543	698	14.983338	832	13.241736	885	0.280190779924037	-0.252063240857273	normal	normal	normal	0.380762302071831	-0.239751024397927	normal	normal	0.280190779895617	-0.252063240864875	normal	0.92292298573286	-0.340131414124782	normal	normal	normal	0.280145020851614
ENSRNOG00000053680	Kansl1	7.713885	907	3.224087	362	8.341979	1225	6.371481	781	7.181702	827	6.829651	806	7.426676	860	7.110241	846	7.255031	910	8.859233	1136	2.139987	261	7.624024	966	8.006285	905	9.354083	970	7.705644	962	0.857156500920497	0.0440207901146051	normal	normal	normal	0.835120439692219	0.058358566142014	normal	normal	0.857156500899585	0.0440207901184365	normal	0.965842236068745	0.063012146260326	normal	normal	normal	0.857169774106798
ENSRNOG00000014064	Ctsh	48.596174	2954	108.266369	5769	59.881014	4156	64.915109	3746	67.116579	3721	65.268589	3656	66.269182	4004	72.31719	4431	69.323084	4215	57.622322	3547	130.827297	7563	91.115923	5435	83.301382	4474	71.487131	3487	48.191993	3136	0.505088348498114	-0.16943992631791	normal	normal	normal	0.597479460572955	-0.151026700666838	normal	normal	0.505088348368013	-0.169439926354083	normal	0.92292298573286	-0.260756751375647	normal	normal	normal	0.505000058112992
ENSRNOG00000015695	Sult5a1	1.124706	51	1.875648	81	1.432264	81	0.716126	34	0.783989	35	0.848467	39	1.409251	63	1.099949	51	1.091114	53	0.534714	27	4.021926	188	1.159282	57	1.302632	57	1.327619	53	1.03167	50	0.0267555870025374	-0.579770539554158	normal	down	down	0.108690150702057	-0.465105825412415	normal	normal	0.0267555870884967	-0.579770539287943	normal	0.92292298573286	-0.9810822442901	normal	normal	normal	0.0266302390023878
ENSRNOG00000018282	Gda	28.416243	1802	7.703784	466	44.809361	3548	42.561657	2815	45.892727	2850	44.16637	2810	34.234123	2137	44.872028	2880	31.748989	2148	38.704895	2678	3.438062	226	97.778709	6679	38.568119	2350	80.986092	4530	23.977913	1615	0.153287633921669	0.380135493477183	normal	normal	normal	0.228049352059494	0.348705688108847	normal	normal	0.153287633759715	0.38013549361999	normal	0.92292298573286	0.728663160573675	normal	normal	normal	0.15232196749149
Rattus_norvegicus_newGene_3650	--	0.214463	3	0.0	0	0.0	0	0.0	0	0.0	0	0.0	0	0.0	0	0.0	0	0.0	0	0.0	0	0.0	0	0.0	0	0.0	0	0.0	0	0.0	0	--	--	--	--	--	--	--	--	--	--	--	--	--	--	--	--	--	--
ENSRNOG00000045933	LOC102556148	0.249096	7	0.334615	9	0.072042	3	0.210635	6	0.272751	7	0.479159	13	0.141132	4	0.199108	6	0.210122	6	0.278385	8	0.565286	16	0.385156	11	0.367401	10	0.106785	3	0.062049	2	--	--	--	--	--	--	--	--	--	--	--	--	--	--	--	--	--	--
ENSRNOG00000058916	Ccdc65	1.316582	94	1.525655	104	2.059922	184	1.713133	128	2.183458	153	1.579673	114	1.933484	136	1.917185	139	0.782767	60	1.753652	137	1.587356	118	2.07442	160	1.659731	114	1.111356	70	1.218182	93	0.716463891014825	0.0857121098863774	normal	normal	normal	0.734620006800878	0.0943821666627438	normal	normal	0.716463891145842	0.0857121098648558	normal	0.934702607742402	0.117053052955134	normal	normal	normal	0.716566775113838
ENSRNOG00000056187	AC132752.1	0.0	0	0.0	0	0.0	0	0.0	0	0.0	0	0.0	0	0.0	0	0.0	0	0.080109	4	0.0	0	0.0	0	0.0	0	0.0	0	0.0	0	0.0	0	--	--	--	--	--	--	--	--	--	--	--	--	--	--	--	--	--	--
ENSRNOG00000018914	Napg	9.403856000000001	1076	4.739403	566	11.147459	1593	8.922262	1130	9.293815	1041	11.374502	1341	11.104752	1328	10.402073	1249	9.41928	1226	12.104802000000001	1511	4.004808	499	11.86031	1490	9.353937	1088	12.503286000000001	1243	10.557046	1317	0.461983741984435	0.166320134066845	normal	normal	normal	0.51705377289356	0.173320156598048	normal	normal	0.461983741956721	0.166320134071615	normal	0.92292298573286	0.217517552874007	normal	normal	normal	0.462036934054859
ENSRNOG00000000999	Smurf1	7.583233	1310	5.657217999999999	1001	8.103336	1820	6.493887999999999	1273	7.043073000000001	1238	7.8348759999999995	1450	6.66454	1198	6.577196	1199	7.152507	1430	7.815461	1572	7.416767	1398	7.170632	1382	10.216178	1747	7.602206	1227	7.5959460000000005	1409	0.985896434121054	-0.00295545879130078	normal	normal	normal	0.914020397318395	0.0242518337576749	normal	normal	0.985896434130259	-0.0029554587906424	normal	0.996894251668154	-0.00332272265230262	normal	normal	normal	0.985904079518616
ENSRNOG00000012185	Zfyve21	23.264004	874	31.596781	1129	25.901709999999998	1212	22.04385	864	17.871165	656	15.89048	598	27.415765	1012	18.081159	684	18.273154	731	19.735881	809	32.593454	1266	21.960159	885	25.199606	907	18.337986	606	19.062642	758	0.0451113916488008	-0.457457223579142	normal	down	down	0.0391862019215558	-0.541243500065086	normal	down	0.0451113916370689	-0.457457223591122	normal	0.92292298573286	-0.603819376668101	normal	normal	normal	0.0450825265577561
Rattus_norvegicus_newGene_2163	--	0.0	0	0.0	0	0.0	0	0.377771	5	0.0	0	0.0	0	0.0	0	0.0	0	0.0	0	0.0	0	0.0	0	0.323361	4	0.0	0	0.269998	3	0.0	0	--	--	--	--	--	--	--	--	--	--	--	--	--	--	--	--	--	--
ENSRNOG00000003724	Mrpl27	34.456047	904	65.108223	1628	32.762581	1073	29.654821	811	28.485178	732	30.028727	790	35.248837	910	29.986876	796	27.615793	773	27.41386	784	47.059124	1277	30.96208	875	25.010035	630	28.072033	649	31.299753	872	0.0856009681699046	-0.439957652702589	normal	normal	normal	0.16095576000011	-0.402390525965126	normal	normal	0.0856009680901391	-0.439957652783366	normal	0.92292298573286	-0.688893115948404	normal	normal	normal	0.0852932468669104
ENSRNOG00000019412	Rhbg	0.0	0	0.0	0	0.0	0	0.0	0	0.0	0	0.0	0	0.0	0	0.060623	4	0.024887	2	0.0	0	0.225248	15	0.109545	8	0.0	0	0.170878	10	0.082852	6	--	--	--	--	--	--	--	--	--	--	--	--	--	--	--	--	--	--
ENSRNOG00000030101	Traip	0.120519	10	0.019129	2	0.0	0	0.066767	6	0.162934	14	0.0	0	0.075757	7	0.0	0	0.0	0	0.056202	6	0.102579	9	0.0	0	0.0	0	0.095473	7	0.025871	3	--	--	--	--	--	--	--	--	--	--	--	--	--	--	--	--	--	--
ENSRNOG00000057978	AABR07028997.1	6.890586	153	2.753354	59	4.944858	137	5.120367	118	6.082058	132	5.128445	114	4.858176	106	7.572847	170	3.211018	76	7.221467	175	2.864816	66	5.501407	131	5.332747	114	6.93924	136	6.584082	155	0.761349937290861	0.0774952768834889	normal	normal	normal	0.772405459832379	0.0833200065014205	normal	normal	0.761349937346806	0.0774952768702932	normal	0.946194804322679	0.120292787857137	normal	normal	normal	0.76142086339058
ENSRNOG00000025028	Prkdc	2.084345	1006	0.255416	118	2.323835	1400	1.900355	956	1.76845	836	2.089425	1012	1.879899	893	2.128164	1039	1.518297	782	1.968066	1036	0.092527	47	1.893382	984	1.549406	719	2.554116	1087	1.616668	829	0.611043509172466	0.133724725880667	normal	normal	normal	0.678230776145972	0.116155459952319	normal	normal	0.611043509030252	0.133724725942613	normal	0.92455671536975	0.319568787415246	normal	normal	normal	0.610750835645548
ENSRNOG00000005950	Olr608	0.0	0	0.0	0	0.0	0	0.0	0	0.0	0	0.0	0	0.0	0	0.0	0	0.0	0	0.0	0	0.0	0	0.0	0	0.0	0	0.0	0	0.0	0	--	--	--	--	--	--	--	--	--	--	--	--	--	--	--	--	--	--
ENSRNOG00000015248	Abca12	0.0	0	0.0	0	0.0	0	0.0	0	0.0	0	0.0	0	0.0	0	0.0	0	0.0	0	0.0	0	0.0	0	0.0	0	0.0	0	0.0	0	0.021964	7	--	--	--	--	--	--	--	--	--	--	--	--	--	--	--	--	--	--
ENSRNOG00000003506	Gosr2	17.02623	1334	19.019207	1421	19.315907	1889	17.655941	1443	17.423477	1337	17.362926	1365	20.647718	1592	15.970594	1266	17.525869	1465	15.312103	1309	26.112011	2117	20.954237	1768	16.632841	1252	20.574553	1422	15.864532	1320	0.499309066830293	-0.120886182891573	normal	normal	normal	0.582481048605928	-0.129021667824722	normal	normal	0.499309066980467	-0.120886182880838	normal	0.92292298573286	-0.13887250199041	normal	normal	normal	0.499436447610509
ENSRNOG00000009248	Pnrc2	38.548301	2669	11.943883	790	38.845393	3321	30.591076	2228	37.176421999999995	2514	34.023553	2378	38.077619	2584	43.229042	3039	34.273663000000006	2545	35.319224999999996	2674	6.392748	459	39.791681000000004	2963	37.03539	2496	46.240277999999996	2830	28.975379	2137	0.645979200907124	0.118625808643346	normal	normal	normal	0.636264263955404	0.136138358469079	normal	normal	0.645979200804749	0.118625808671018	normal	0.926714182614546	0.19031916447472	normal	normal	normal	0.645939619701331
ENSRNOG00000010199	Glrb	0.028532	5	0.0	0	0.0	0	0.0	0	0.0	0	0.014224	3	0.0	0	0.0	0	0.0	0	0.0	0	0.0	0	0.0	0	0.0	0	0.0	0	0.0	0	--	--	--	--	--	--	--	--	--	--	--	--	--	--	--	--	--	--
ENSRNOG00000002610	Carhsp1	17.022394	1947	22.604328	2464	16.55784	2364	19.26424	2297	14.975088	1677	14.772276	1694	21.734739	2446	16.837402	1948	14.492064	1768	15.325871	1912	27.990839	3311	21.68634	2671	25.485779	2800	15.263936	1539	11.384872	1383	0.368375541410747	-0.207025891641923	normal	normal	normal	0.253339570755593	-0.301946545847431	normal	normal	0.368375541348735	-0.207025891655133	normal	0.92292298573286	-0.275315112020375	normal	normal	normal	0.368295705466727
ENSRNOG00000018858	Myct1	18.137972	625	8.713251	287	16.355221	704	17.657427	635	19.257141	650	16.791571	581	17.691931	600	21.156214	738	16.937395	623	14.731373	554	9.5543	341	13.222031	491	19.965611	661	27.200359	827	16.071781	588	0.351583613726988	0.213644436778658	normal	normal	normal	0.487601686887446	0.188293315138934	normal	normal	0.351583613731246	0.213644436777689	normal	0.92292298573286	0.283125777145775	normal	normal	normal	0.351653539844312
Rattus_norvegicus_newGene_10886	--	0.0	0	0.0	0	0.303036	17	0.067372	4	0.261401	12	0.250136	7	0.0	0	0.098247	5	0.165768	8	0.44075	15	0.129462	6	0.497445	24	0.0	0	0.24605	10	0.0	0	--	--	--	--	--	--	--	--	--	--	--	--	--	--	--	--	--	--
ENSRNOG00000019063	Fbxo38	7.151464	1183	3.660372	578	7.392306	1527	7.837274	1352	6.860972	1112	7.832863	1300	7.476267	1218	7.787573	1304	7.662735	1352	9.023839	1628	2.890093	495	8.4193	1500	8.597767	1367	7.23382	1056	8.018329	1409	0.332744038319384	0.216754280783434	normal	normal	normal	0.539233662860611	0.163240762941625	normal	normal	0.332744038296967	0.216754280787957	normal	0.92292298573286	0.280959797130088	normal	normal	normal	0.332794563129115
ENSRNOG00000048989	Larp7	10.331877	619	3.013742	177	13.006791	960	8.876992000000001	550	10.693052999999999	618	8.709252	519	10.817481	639	8.059545	488	8.195364999999999	525	8.960446000000001	586	0.888658	60	10.292176000000001	678	6.306825	360	10.964558	582	8.912768	571	0.841036131498325	0.0528775255333603	normal	normal	normal	0.835690805253239	0.0601363948377856	normal	normal	0.84103613145839	0.0528775255447842	normal	0.962979461570421	0.092301479365944	normal	normal	normal	0.841050353542266
ENSRNOG00000042149	Atp6v1fnb	0.085239	3	0.0	0	0.0	0	0.239443	8	0.046714	2	0.0	0	0.065773	2	0.0	0	0.0	0	0.0	0	0.0	0	0.180309	7	0.0	0	0.215563	6	0.0	0	--	--	--	--	--	--	--	--	--	--	--	--	--	--	--	--	--	--
ENSRNOG00000011373	Reep4	1.319824	96	2.403151	166	1.644387	148	1.626112	123	1.578347	112	1.527832	111	2.002363	142	2.112029	154	1.604731	124	1.567116	124	2.704054	202	2.528632	197	1.270931	88	1.71065	109	1.450182	111	0.505117914513544	-0.169813759615559	normal	normal	normal	0.554962441520215	-0.16988051804291	normal	normal	0.505117914600045	-0.16981375959149	normal	0.92292298573286	-0.262897559029282	normal	normal	normal	0.504970261525329
ENSRNOG00000012397	Zmym4	2.236065	615	0.859734	226	2.880236	988	2.201961	631	2.241253	603	3.102681	855	2.959048	801	3.064577	852	2.656326	779	2.985776	895	0.502825	143	3.031643	898	2.746436	725	3.336146	809	2.926623	854	0.429301122307414	0.2041369653674	normal	normal	normal	0.434106293160513	0.225189001174552	normal	normal	0.429301122204522	0.204136965401557	normal	0.92292298573286	0.327634748568992	normal	normal	normal	0.429266952590326
ENSRNOG00000001237	Cabin1	3.195828	814	3.323844	825	3.7554980000000002	1134	3.023255	806	3.6714520000000004	945	3.315966	827	3.541696	854	3.6583569999999996	927	2.629011	711	3.217623	868	3.703659	834	3.416045	954	3.2856360000000002	826	5.091762	1028	3.1683139999999996	795	0.738131419419687	-0.0629299456653765	normal	normal	normal	0.943278049292902	-0.0169801742141406	normal	normal	0.738131419498651	-0.0629299456598249	normal	0.939579960214894	-0.0736973969661213	normal	normal	normal	0.738195936466886
ENSRNOG00000001951	Csn3	0.0	0	0.0	0	0.0	0	0.0	0	0.0	0	0.0	0	0.0	0	0.0	0	0.0	0	0.0	0	0.0	0	0.0	0	0.0	0	0.0	0	0.0	0	--	--	--	--	--	--	--	--	--	--	--	--	--	--	--	--	--	--
ENSRNOG00000029299	Olr808	0.0	0	0.0	0	0.0	0	0.106136	4	0.0	0	0.0	0	0.0	0	0.0	0	0.0	0	0.0	0	0.0	0	0.0	0	0.0	0	0.0	0	0.052099	3	--	--	--	--	--	--	--	--	--	--	--	--	--	--	--	--	--	--
Rattus_norvegicus_newGene_11891	--	0.0	0	0.0	0	0.0	0	0.0	0	0.0	0	0.0	0	0.0	0	0.0	0	0.0	0	0.0	0	0.0	0	0.0	0	0.0	0	0.0	0	0.332391	4	--	--	--	--	--	--	--	--	--	--	--	--	--	--	--	--	--	--
ENSRNOG00000033123	Pcdhb20	0.830678	106	0.535397	66	0.936465	150	1.020936	136	0.697328	88	0.800938	103	1.025893	129	1.155148	150	0.583427	80	1.1038	154	0.307701	41	1.044204	144	0.629213	78	1.2479	141	0.868048	118	0.780962009673955	0.0673062376424011	normal	normal	normal	0.846191754319301	-0.0539529994629112	normal	normal	0.780962009778635	0.0673062376242486	normal	0.950616869601536	0.0948825629641894	normal	normal	normal	0.781104438109084
Rattus_norvegicus_newGene_10455	--	0.126534	4	0.0	0	0.321007	12	0.0	0	0.0	0	0.0	0	0.0	0	0.106157	4	0.0	0	0.0	0	0.0	0	0.053178	2	0.0	0	0.0	0	0.0	0	--	--	--	--	--	--	--	--	--	--	--	--	--	--	--	--	--	--
ENSRNOG00000036896	Defb27	0.0	0	0.0	0	0.0	0	0.0	0	0.0	0	0.0	0	0.0	0	0.0	0	0.0	0	0.0	0	0.0	0	0.0	0	0.0	0	0.0	0	0.0	0	--	--	--	--	--	--	--	--	--	--	--	--	--	--	--	--	--	--
Rattus_norvegicus_newGene_7464	--	0.111319	2	0.0	0	0.372568	8	0.189113	4	0.766447	13	0.085222	2	0.0	0	0.601477	11	0.090572	2	0.054672	2	0.0	0	0.0	0	0.0	0	0.241169	4	0.0	0	--	--	--	--	--	--	--	--	--	--	--	--	--	--	--	--	--	--
ENSRNOG00000053574	Tarbp1	1.035992	186	0.519909	89	1.31743	295	0.649861	122	0.864624	152	0.812281	146	0.953377	168	0.982046	178	0.845827	162	1.164586	228	0.30237	57	0.95189	184	0.675303	117	1.015856	161	0.950682	181	0.385623180748039	-0.217283752964797	normal	normal	normal	0.633338413973182	-0.135431124784352	normal	normal	0.385623180835094	-0.217283752938153	normal	0.92292298573286	-0.323846930956029	normal	normal	normal	0.385886437583319
Rattus_norvegicus_newGene_6892	--	0.353039	4	0.0	0	0.0	0	0.0	0	0.410908	5	0.0	0	0.0	0	0.0	0	0.0	0	0.0	0	0.0	0	0.0	0	0.0	0	0.0	0	0.319607	4	--	--	--	--	--	--	--	--	--	--	--	--	--	--	--	--	--	--
ENSRNOG00000012237	Rdx	26.204721	1733	5.497526	347	30.757274	2539	28.739666	1983	31.233832000000003	2024	28.620614	1900	32.148335	2094	29.253283	1959	27.016401	1907	31.176603999999998	2250	2.115588	145	30.977456	2207	26.303556	1673	38.190256999999995	2229	31.163847999999998	2188	0.324445246866677	0.262509801554549	normal	normal	normal	0.410427860925437	0.237695914620421	normal	normal	0.324445246677849	0.26250980165456	normal	0.92292298573286	0.513976845894841	normal	normal	normal	0.323826014584039
ENSRNOG00000000387	Slc25a16	4.41532	559	2.286589	266	5.7586	895	4.796549	628	4.3393	539	4.615089	578	5.223685000000001	644	5.378514000000001	678	4.970433	654	5.108003999999999	696	3.158076	398	5.7715440000000005	779	4.558747	552	4.921858	542	4.131052	546	0.679646465921937	0.0990455374696964	normal	normal	normal	0.835261125721671	0.0577215985398278	normal	normal	0.67964646590341	0.0990455374730273	normal	0.929318738917969	0.137953391983852	normal	normal	normal	0.679710846630717
ENSRNOG00000029861	Gsta2	0.0	0	0.124501	4	0.080993	4	0.0	0	0.376539	12	0.0	0	0.0	0	0.039535	2	0.026276	1	0.249302	9	0.206826	7	0.054899	2	0.042438	2	0.0	0	0.0	0	--	--	--	--	--	--	--	--	--	--	--	--	--	--	--	--	--	--
ENSRNOG00000009595	Zbtb48	2.192761	184	2.288419	183	2.556088	268	2.194772	192	2.230255	183	1.68603	142	2.388975	197	2.988282	254	3.469222	310	2.365056	217	3.32848	289	1.90573	172	2.692569	217	3.467154	257	3.114951	278	0.347059971799108	-0.203859411643506	normal	normal	normal	0.376253570298924	-0.233740449070298	normal	normal	0.34705997205546	-0.203859411598584	normal	0.92292298573286	-0.257847547354079	normal	normal	normal	0.347217788144374
ENSRNOG00000002121	Lrrc8d	5.005408	596	3.401761	386	5.051747	750	4.372847	543	4.42201	515	5.053109	603	4.643185	544	4.920894	593	3.256053	413	3.377478	439	4.913818	605	5.242979	672	5.526136	632	5.686157	597	3.660001	463	0.995704815687486	-0.00102328891913931	normal	normal	normal	0.948502344313914	0.0157352794988884	normal	normal	0.995704815691475	-0.00102328891849031	normal	0.999219068858701	-0.0012025459417104	normal	normal	normal	0.99570878552951
ENSRNOG00000030119	LOC108348053	0.0	0	0.0	0	0.0	0	0.0	0	0.0	0	0.0	0	0.0	0	0.0	0	0.0	0	0.0	0	0.0	0	0.0	0	0.0	0	0.032319	4	0.0	0	--	--	--	--	--	--	--	--	--	--	--	--	--	--	--	--	--	--
ENSRNOG00000053325	AABR07009105.1	0.789354	13	0.877553	14	1.174825	24	0.882681	15	0.445735	8	0.985979	16	0.624103	10	1.486983	25	0.913499	16	0.676253	12	0.394192	7	1.055005	19	0.759545	12	1.115648	16	0.823549	15	--	--	--	--	--	--	--	--	--	--	--	--	--	--	--	--	--	--
ENSRNOG00000030000	LOC100910077	0.0	0	0.0	0	0.0	0	0.0	0	0.0	0	0.0	0	0.0	0	0.0	0	0.0	0	0.0	0	0.0	0	0.0	0	0.0	0	0.0	0	0.0	0	--	--	--	--	--	--	--	--	--	--	--	--	--	--	--	--	--	--
ENSRNOG00000005707	Bfsp1	0.830354	67	0.807677	63	0.621112	63	0.630299	53	0.462363	37	0.608136	50	0.931188	74	1.009285	83	0.789061	68	0.564085	50	1.105155	93	0.538992	47	0.890366	69	1.05899	76	0.828562	71	0.252853346528206	-0.295160382855014	normal	normal	normal	0.304136712496439	-0.297499422706401	normal	normal	0.252853346825523	-0.295160382717492	normal	0.92292298573286	-0.473653976651606	normal	normal	normal	0.25272522411168
Rattus_norvegicus_newGene_1506	--	0.0	0	0.0	0	0.146494	3	0.0	0	0.0	0	0.0	0	0.367104	6	0.185147	3	0.0	0	0.047803	1	0.221305	4	0.0	0	0.049454	1	0.103961	2	0.0	0	--	--	--	--	--	--	--	--	--	--	--	--	--	--	--	--	--	--
ENSRNOG00000060202	AABR07062152.1	0.275812	7	0.0	0	0.108984	4	0.24335	7	0.0	0	0.104234	3	0.282887	8	0.251698	7	0.258372	7	0.0	0	0.0	0	0.50034	14	0.208404	6	0.363859	9	0.0	0	--	--	--	--	--	--	--	--	--	--	--	--	--	--	--	--	--	--
ENSRNOG00000049773	LOC688340	0.0	0	0.0	0	0.0	0	0.0	0	0.0	0	0.0	0	0.0	0	0.0	0	0.0	0	0.0	0	0.0	0	0.0	0	0.0	0	0.0	0	0.0	0	--	--	--	--	--	--	--	--	--	--	--	--	--	--	--	--	--	--
ENSRNOG00000007763	Plod1	16.742559	1865	19.683323	2091	18.685173	2599	14.259928	1657	18.558563	2025	14.35874	1604	17.232826	1890	14.272782	1609	13.169222	1565	13.035373	1584	29.649748	3417	17.10434	2052	18.807207	2013	17.929056	1762	10.956659	1297	0.248152407409241	-0.237188374611627	normal	normal	normal	0.475816549327188	-0.179037162539352	normal	normal	0.248152407429556	-0.237188374607902	normal	0.92292298573286	-0.289770782780214	normal	normal	normal	0.248199816588027
ENSRNOG00000052247	Manba	4.27036	594	1.968649	261	3.739899	649	4.100673	595	4.250276	579	5.016752	700	4.048698	554	4.420268	622	3.792103	563	4.55733	691	2.405147	346	5.370315	804	5.494207	734	4.50436	553	4.1917	619	0.218245994109195	0.288355939275781	normal	normal	normal	0.293398779505868	0.287709323398068	normal	normal	0.218245994096595	0.288355939279823	normal	0.92292298573286	0.390477289982864	normal	normal	normal	0.218286720539161
Rattus_norvegicus_newGene_8799	--	0.906617	16	1.090389	19	1.07352	23	2.226784	40	0.327173	6	1.742106	32	1.1780059999999999	23	1.330508	25	2.283696	42	1.395147	27	1.824152	35	1.2152370000000001	23	2.241967	39	1.6821560000000002	27	2.7045129999999995	46	--	--	--	--	--	--	--	--	--	--	--	--	--	--	--	--	--	--
ENSRNOG00000031707	Tuba3a	0.0	0	0.034211	2	0.008442	1	0.0	0	0.0	0	0.0	0	0.0	0	0.061835	4	0.093614	7	0.132026	9	0.0	0	0.0	0	0.0	0	0.03774	3	0.0	0	--	--	--	--	--	--	--	--	--	--	--	--	--	--	--	--	--	--
ENSRNOG00000060839	LOC690348	0.0	0	0.0	0	0.056191	2	0.0	0	0.0	0	0.0	0	0.0	0	0.0	0	0.0	0	0.0	0	0.0	0	0.0	0	0.0	0	0.0	0	0.0	0	--	--	--	--	--	--	--	--	--	--	--	--	--	--	--	--	--	--
ENSRNOG00000054058	Osbpl1a	14.558764	1673	7.763581	851	13.570437	1946	14.07755	1686	15.68059	1764	14.056817	1620	14.87425	1682	13.620982	1584	14.04539	1721	16.238739	2035	8.351696	993	15.830635	1959	14.559699	1607	15.484089	1569	14.427028	1760	0.344742556293312	0.202497132718972	normal	normal	normal	0.460124934909905	0.191718900110939	normal	normal	0.344742556289343	0.202497132719608	normal	0.92292298573286	0.254032370136921	normal	normal	normal	0.344795957810078
ENSRNOG00000032984	AC107531.1	0.0	0	0.0	0	0.0	0	0.0	0	0.0	0	0.0	0	0.0	0	0.0	0	0.0	0	0.0	0	0.0	0	0.0	0	0.0	0	0.0	0	0.0	0	--	--	--	--	--	--	--	--	--	--	--	--	--	--	--	--	--	--
ENSRNOG00000012630	Rhoc	32.917588	1428	51.370321000000004	2137	42.09317	2239	31.260965	1385	40.234545	1667	38.122092	1625	42.738428	1636	34.704546	1544	30.71397	1401	25.905377	1206	84.89263199999999	3298	43.576881	1987	41.678235	1568	44.316914	1665	28.707635	1272	0.312161899400966	-0.23309345124263	normal	normal	normal	0.562036766930624	-0.155486200658614	normal	normal	0.312161899341687	-0.233093451256793	normal	0.92292298573286	-0.310620911560023	normal	normal	normal	0.312135805637969
ENSRNOG00000007049	Bcl11a	1.043819	104	1.1487880000000001	103	1.2979319999999999	154	1.755636	181	2.375874	229	1.374868	137	0.977782	94	1.330503	131	0.990922	107	2.020752	192	1.156202	115	1.6964029999999999	185	2.120375	193	1.81661	161	1.26288	132	0.0530398972330894	0.463404221931875	normal	normal	normal	0.137485786909991	0.416525323466868	normal	normal	0.0530398973147022	0.463404221842075	normal	0.92292298573286	0.644917679777742	normal	normal	normal	0.0530763594143456
ENSRNOG00000011550	Kcnab2	0.803602	48	1.075242	61	1.276515	94	1.217382	75	0.841568	49	1.197845	71	1.2864659999999999	76	1.175311	70	0.915251	58	0.783822	51	2.4293	148	2.595549	164	0.928834	53	1.750553	91	0.854438	54	0.977097056817539	-0.00730118108302465	normal	normal	normal	0.820846309174688	-0.0653042361918607	normal	normal	0.977097056829676	-0.00730118108053418	normal	0.995054161103339	-0.0112445064507391	normal	normal	normal	0.977104975400824
ENSRNOG00000019780	Sypl2	0.257803	34	0.36255	45	0.594913	96	0.365984	50	0.321136	41	0.29303	38	0.398047	51	0.153775	20	0.159653	22	0.292271	41	0.277636	37	0.278207	39	0.449527	56	0.247023	28	0.023784	4	0.451272770989225	-0.198479696646639	normal	normal	normal	0.452330396288591	-0.217811588858897	normal	normal	0.451272771259576	-0.19847969654515	normal	0.92292298573286	-0.345268174162568	normal	normal	normal	0.451672733926868
ENSRNOG00000059084	AABR07073400.1	0.0	0	0.0	0	0.0	0	0.0	0	0.0	0	0.0	0	0.0	0	0.0	0	0.0	0	0.0	0	0.0	0	0.0	0	0.0	0	0.0	0	0.0	0	--	--	--	--	--	--	--	--	--	--	--	--	--	--	--	--	--	--
ENSRNOG00000008257	Mfap2	2.229883	88	5.929155	221	3.527318	172	1.864446	76	3.864301	148	2.669521	105	3.940103	152	3.658859	145	2.542672	106	1.949456	84	2.857179	116	1.619758	69	2.059703	78	1.855046	64	2.963395	123	0.271811513544477	-0.292781509863336	normal	normal	normal	0.552131549462863	-0.172206593268053	normal	normal	0.27181151351483	-0.292781509880972	normal	0.92292298573286	-0.576173949793234	normal	normal	normal	0.270906804125646
ENSRNOG00000053099	Wfdc15a	0.0	0	0.0	0	0.0	0	0.0	0	0.0	0	0.0	0	0.0	0	0.0	0	0.0	0	0.0	0	0.0	0	0.0	0	0.0	0	0.0	0	0.0	0	--	--	--	--	--	--	--	--	--	--	--	--	--	--	--	--	--	--
Rattus_norvegicus_newGene_11446	--	0.0	0	0.0	0	0.0	0	0.0	0	0.0	0	0.0	0	0.0	0	0.0	0	0.0	0	0.0	0	0.0	0	0.729093	13	0.0	0	0.0	0	0.0	0	--	--	--	--	--	--	--	--	--	--	--	--	--	--	--	--	--	--
ENSRNOG00000005793	Olr588	0.0	0	0.0	0	0.0	0	0.0	0	0.0	0	0.0	0	0.0	0	0.0	0	0.0	0	0.0	0	0.0	0	0.0	0	0.0	0	0.0	0	0.0	0	--	--	--	--	--	--	--	--	--	--	--	--	--	--	--	--	--	--
Rattus_norvegicus_newGene_4641	--	0.0	0	0.0	0	0.0	0	0.183974	2	0.0	0	0.0	0	0.0	0	0.405415	4	0.165489	2	0.444844	5	0.0	0	0.0	0	0.318764	3	0.138002	2	0.0	0	--	--	--	--	--	--	--	--	--	--	--	--	--	--	--	--	--	--
ENSRNOG00000004100	Trib1	6.424169	479	8.407248	598	8.492627	790	7.098712	552	10.591851	773	9.763632	730	5.564541	408	8.706218	657	6.74401	536	8.427645	685	4.816319	372	7.757066	623	6.952603	498	7.705185	507	10.959899	867	0.553388208452519	0.131996080748011	normal	normal	normal	0.363182781356164	0.23054626374942	normal	normal	0.553388208467266	0.131996080745754	normal	0.92292298573286	0.17042696888344	normal	normal	normal	0.55340875631423
ENSRNOG00000001888	Arvcf	5.919863	841	4.836799	655	7.023481	1246	5.181143	768	4.891826	681	5.38461	767	5.008498	701	6.006683	864	6.389854	968	5.00767	776	4.914464	723	4.107735	629	5.466061	746	5.813417	729	6.523026	984	0.201351023921839	-0.216202273052861	normal	normal	normal	0.352139069217246	-0.212954868890178	normal	normal	0.201351024211139	-0.216202273020671	normal	0.92292298573286	-0.24394306411177	normal	normal	normal	0.201458493711338
ENSRNOG00000008115	Arhgap11a	0.739181	117	0.124802	19	1.319253	260	1.41803	233	1.10602	171	1.123658	178	1.086942	169	1.311588	210	0.769067	130	1.077383	186	0.0	0	1.784942	303	0.605996	92	1.315696	183	0.608547	102	0.247427197005448	0.301355723331765	normal	normal	normal	0.429683178320528	0.217217982618762	normal	normal	0.247427196899254	0.301355723413479	normal	0.92292298573286	0.766109502107994	normal	normal	normal	0.245519258946668
ENSRNOG00000055700	AC096473.3	0.0	0	0.0	0	0.034013	1	0.0	0	0.031656	1	0.0	0	0.028926	1	0.030635	1	0.029064	1	0.0	0	0.0	0	0.0	0	0.0	0	0.0	0	0.0	0	--	--	--	--	--	--	--	--	--	--	--	--	--	--	--	--	--	--
ENSRNOG00000052539	Prpf40b	3.796862	450	3.016337	341	5.266264	778	2.758248	341	3.921235	455	4.255929	506	4.186228	488	4.902944	588	3.335188	421	3.76207	486	3.552562	435	4.080616	521	4.440961	505	4.088645	427	4.13528	520	0.535416506300032	-0.138099962667418	normal	normal	normal	0.937747371113479	-0.0195219721790086	normal	normal	0.535416506343991	-0.138099962660539	normal	0.92292298573286	-0.178360518431763	normal	normal	normal	0.535517457962166
Rattus_norvegicus_newGene_10818	--	0.0	0	0.0	0	0.0	0	0.0	0	0.0	0	0.0	0	0.0	0	0.0	0	0.293458	3	0.0	0	0.0	0	0.0	0	0.0	0	0.0	0	0.0	0	--	--	--	--	--	--	--	--	--	--	--	--	--	--	--	--	--	--
Rattus_norvegicus_newGene_9100	--	1.574421	53	1.560508	50	0.886591	37	0.770168	27	0.607993	20	1.403144	47	1.116642	37	2.10351	71	1.263665	45	0.69868	26	1.733779	60	0.247406	9	0.672971	22	0.905789	27	1.516938	54	0.281577465005607	-0.286165014129826	normal	normal	normal	0.475794721040326	-0.20197546299392	normal	normal	0.281577465187257	-0.286165014013533	normal	0.92292298573286	-0.620256234472993	normal	normal	normal	0.280399938329821
ENSRNOG00000039596	Prob1	7.947461	910	8.017078	875	8.188284	1170	8.376399	1000	7.657847	859	7.475026	858	7.975718	899	7.555734	875	8.40242	1026	8.852292	1105	7.620976	903	9.855493	1215	8.866209	975	14.956462	1510	12.394633	1507	0.637000677747902	-0.0851093490735724	normal	normal	normal	0.569956436527212	-0.132259648980653	normal	normal	0.637000677884749	-0.0851093490648751	normal	0.925754352302996	-0.098047440406492	normal	normal	normal	0.637105504167966
ENSRNOG00000011675	Zfp40	1.048016	113	0.051521	6	1.244644	168	0.490848	56	0.735293	78	0.946754	103	0.832614	89	0.678974	74	0.903677	104	0.866403	102	0.071694	8	0.883492	103	0.84941	88	1.18204	113	0.895857	103	0.918554984179136	-0.0246933890830163	normal	normal	normal	0.906862931541676	0.0295651303814206	normal	normal	0.918554984162798	-0.024693389089901	normal	0.9830035979258	-0.0854917219518243	normal	normal	normal	0.918614715965595
ENSRNOG00000007541	Fhl3	7.127364	451	10.739657	647	7.353872	581	6.602183	435	6.258795	388	6.245303	396	7.706475	480	8.649772	554	6.40372	432	8.911215	615	11.026958	721	10.793094	735	7.447623	453	7.000688	391	6.417558	431	0.136366026754307	-0.352765732899666	normal	normal	normal	0.213677249205712	-0.343098657718453	normal	normal	0.136366026744164	-0.352765732904495	normal	0.92292298573286	-0.483977596933306	normal	normal	normal	0.136292942576723
ENSRNOG00000004505	Nfic	38.850487	2297	28.548094	1609	41.867405	3090	37.550053	2315	32.86842	1903	34.900539	2069	37.958382	2209	31.690649	1896	34.141487	2153	37.455769	2415	27.94425	1709	27.536846	1754	39.250782	2230	43.984955	2293	38.286659	2404	0.634477947358801	-0.082496857030064	normal	normal	normal	0.559331907234242	-0.131660387315288	normal	normal	0.634477947487577	-0.0824968570223832	normal	0.925754352302996	-0.0938014774569924	normal	normal	normal	0.634595987702728
ENSRNOG00000029086	Olr1235	0.0	0	0.0	0	0.0	0	0.0	0	0.0	0	0.0	0	0.0	0	0.0	0	0.0	0	0.0	0	0.0	0	0.0	0	0.0	0	0.0	0	0.0	0	--	--	--	--	--	--	--	--	--	--	--	--	--	--	--	--	--	--
ENSRNOG00000018842	Pou4f3	0.0	0	0.0	0	0.0	0	0.0	0	0.0	0	0.0	0	0.0	0	0.0	0	0.0	0	0.0	0	0.0	0	0.0	0	0.0	0	0.0	0	0.0	0	--	--	--	--	--	--	--	--	--	--	--	--	--	--	--	--	--	--
ENSRNOG00000050691	AABR07055446.1	0.0	0	0.0	0	0.0	0	0.0	0	0.0	0	0.0	0	0.0	0	0.0	0	0.0	0	0.0	0	0.0	0	0.0	0	0.0	0	0.0	0	0.0	0	--	--	--	--	--	--	--	--	--	--	--	--	--	--	--	--	--	--
ENSRNOG00000004814	Elob	105.486076	1622	240.609024	3504	118.19117800000001	2264	129.087315	2061	109.07033899999999	1636	114.413212	1763	117.637577	1782	112.58403	1749	122.040382	1993	108.23380599999999	1810	240.881378	3816	129.86423100000002	2148	143.26504599999998	2113	101.992073	1387	106.896736	1743	0.24175023275616	-0.30468393733229	normal	normal	normal	0.267708105026667	-0.320032466343346	normal	normal	0.24175023260182	-0.304683937410664	normal	0.92292298573286	-0.502076370465866	normal	normal	normal	0.241406652555356
Rattus_norvegicus_newGene_6346	--	0.0	0	0.0	0	0.0	0	2.646986	29	0.0	0	0.0	0	0.0	0	0.0	0	0.0	0	0.127744	2	0.0	0	0.0	0	0.0	0	0.0	0	0.0	0	--	--	--	--	--	--	--	--	--	--	--	--	--	--	--	--	--	--
Rattus_norvegicus_newGene_1771	--	0.0	0	0.111249	1	0.0	0	0.0	0	0.0	0	0.41907	4	0.0	0	0.0	0	0.0	0	0.145138	2	0.0	0	0.0	0	0.0	0	0.0	0	0.166196	2	--	--	--	--	--	--	--	--	--	--	--	--	--	--	--	--	--	--
ENSRNOG00000001312	Pdgfa	8.29692	413	6.394545	302	8.618352000000002	536	8.470502	439	5.916247	287	7.6525	382	9.449698999999999	456	8.884848999999999	441	7.170271999999999	381	7.642281	414	4.9522949999999994	255	9.842302	523	8.754836000000001	407	11.158196	488	9.474696999999999	504	0.622164849314994	-0.102739248996993	normal	normal	normal	0.42767957195373	-0.196993025383094	normal	normal	0.622164849425625	-0.102739248984632	normal	0.925602033834057	-0.126615607176827	normal	normal	normal	0.622265620545135
Rattus_norvegicus_newGene_3905	--	0.601237	15	0.826388	20	1.518816	48	1.916788	50	1.307048	32	2.113524	53	1.387168	35	1.979277	50	0.854525	23	1.02565	28	0.310186	9	0.770487	21	1.31807	32	1.31764	29	0.972003	26	0.134900978641288	0.398386287055384	normal	normal	normal	0.300201166721893	0.293654383149787	normal	normal	0.134900978863839	0.398386286826206	normal	0.92292298573286	0.805218361983557	normal	normal	normal	0.135014720735842
ENSRNOG00000001577	Hoxd3	0.0	0	0.0	0	0.0	0	0.0	0	0.0	0	0.0	0	0.0	0	0.124249	12	0.0	0	0.0	0	0.0	0	0.0	0	0.0	0	0.0	0	0.0	0	--	--	--	--	--	--	--	--	--	--	--	--	--	--	--	--	--	--
ENSRNOG00000015894	Dock8	1.276767	314	0.887733	208	1.906337	585	1.617103	415	1.539302	371	1.381477	341	1.724734	417	2.850177	709	1.304568	342	1.251969	336	1.322681	337	3.64619	965	1.655807	391	2.736919	593	1.150526	301	0.649652241100534	0.103466180690811	normal	normal	normal	0.858476465351395	0.0480859800964786	normal	normal	0.649652241140786	0.103466180684946	normal	0.926714182614546	0.136200632446193	normal	normal	normal	0.649786644298729
Rattus_norvegicus_newGene_9278	--	0.37162	4	0.0	0	0.135005	2	0.0	0	0.0	0	0.0	0	0.0	0	0.153623	2	0.287428	4	0.236781	3	0.0	0	0.155255	2	0.110225	2	0.0	0	0.0	0	--	--	--	--	--	--	--	--	--	--	--	--	--	--	--	--	--	--
ENSRNOG00000024785	Mcpt4	0.0	0	0.0	0	0.0	0	0.0	0	0.0	0	0.0	0	0.0	0	0.0	0	0.0	0	0.0	0	0.0	0	0.0	0	0.0	0	0.0	0	0.0	0	--	--	--	--	--	--	--	--	--	--	--	--	--	--	--	--	--	--
ENSRNOG00000032558	AABR07030263.1	0.0	0	0.0	0	0.0	0	0.0	0	0.0	0	0.0	0	0.0	0	0.0	0	0.0	0	0.0	0	0.0	0	0.0	0	0.0	0	0.0	0	0.0	0	--	--	--	--	--	--	--	--	--	--	--	--	--	--	--	--	--	--
Rattus_norvegicus_newGene_9636	--	0.499246	53	0.068607	7	0.450641	59	0.574535	63	0.390642	40	0.578632	61	0.471604	49	0.374023	40	0.557186	63	0.485928	56	0.076037	9	0.287392	33	0.471115	48	0.286924	27	0.371855	42	0.39200732161453	0.221021556012613	normal	normal	normal	0.573564527380021	0.15044197629063	normal	normal	0.392007321679907	0.22102155597429	normal	0.92292298573286	0.588428693406245	normal	normal	normal	0.39147718395165
ENSRNOG00000030938	AABR07049499.1	0.0	0	0.025517	2	0.0	0	0.0	0	0.0	0	0.0	0	0.0	0	0.0	0	0.0	0	0.0	0	0.0	0	0.0	0	0.0	0	0.0	0	0.0	0	--	--	--	--	--	--	--	--	--	--	--	--	--	--	--	--	--	--
ENSRNOG00000002097	Rasl11b	6.615302	459	12.736826	842	6.703531	581	7.142995	517	10.249061	696	9.235432	642	9.016844	616	7.850874	551	12.368428	915	11.926107	902	14.809924	1062	6.255055	467	16.44046	1095	11.641897	712	11.718881	863	0.862642659471265	-0.0446464714909245	normal	normal	normal	0.924325023012332	0.0272746677041123	normal	normal	0.862642659441403	-0.0446464714981795	normal	0.966904723237053	-0.0714795401685897	normal	normal	normal	0.862614428663194
Rattus_norvegicus_newGene_9543	--	0.136846	2	0.361833	4	0.0	0	0.138959	2	0.0	0	0.0	0	0.0	0	0.426137	6	0.0	0	0.120712	2	0.0	0	0.0	0	0.0	0	0.0	0	0.0	0	--	--	--	--	--	--	--	--	--	--	--	--	--	--	--	--	--	--
ENSRNOG00000020266	Eef2	412.573151	45453	671.733215	70559	393.202789	54083	434.518341	49915	431.102905	46512	459.541473	50778	399.085541	43275	413.884033	46143	483.793854	56851	522.657837	62807	884.021362	100768	484.973877	57549	543.28717	57511	547.452087	53192	532.84082	62349	0.467700759153781	-0.176912439011941	normal	normal	normal	0.562212695050793	-0.162020555947317	normal	normal	0.467700759035247	-0.176912439039912	normal	0.92292298573286	-0.2517893457602	normal	normal	normal	0.467653177991544
Rattus_norvegicus_newGene_2442	--	0.0	0	0.0	0	0.0	0	0.0	0	0.188082	2	0.0	0	0.0	0	0.0	0	0.0	0	0.0	0	0.0	0	0.0	0	0.0	0	0.0	0	0.0	0	--	--	--	--	--	--	--	--	--	--	--	--	--	--	--	--	--	--
ENSRNOG00000018944	Pank1	15.045516	1535	12.658773	1232	12.490079	1591	11.856091	1262	15.967127	1596	12.541084	1284	11.019782	1107	12.476195	1288	12.036701	1310	12.075085	1344	9.39716	992	7.338522	807	9.967053	977	13.698297	1233	11.295094	1224	0.825447539475885	-0.0451440035710835	normal	normal	normal	0.967167083100133	0.0102512130145579	normal	normal	0.825447539489145	-0.0451440035698541	normal	0.958778192408166	-0.0550460749154393	normal	normal	normal	0.82546910005532
ENSRNOG00000049614	AABR07028488.1	8.692489	462	8.196294	416	9.952201	661	7.585414	421	9.045362	471	8.516518	454	8.15544	427	6.723246	362	7.432802	422	5.065396	294	8.528546	469	6.928003	397	10.866776	555	4.403224	207	7.487409	423	0.471179297708929	-0.127856118757855	normal	normal	normal	0.743876589606721	-0.0758349954479411	normal	normal	0.471179298012534	-0.1278561187357	normal	0.92292298573286	-0.146453133292035	normal	normal	normal	0.471381284505382
ENSRNOG00000056062	AABR07002893.1	0.009984	1	0.0	0	0.061417	8	0.0	0	0.02039	2	0.01993	3	0.0	0	0.019601	2	0.0	0	0.022868	3	0.0	0	0.0	0	0.036345	4	0.044628	4	0.0	0	--	--	--	--	--	--	--	--	--	--	--	--	--	--	--	--	--	--
ENSRNOG00000009310	Nmd3	16.546471	1155	7.479047	498	16.85289	1469	12.92859	941	13.592782	930	17.767361	1244	16.639364	1144	20.051252	1417	17.264849	1286	18.416456	1403	7.843652	567	15.798478	1188	16.190058	1086	14.763828	909	17.85165	1324	0.786334526143849	0.0652493656446838	normal	normal	normal	0.700044811975777	0.106558864137511	normal	normal	0.7863345261127	0.0652493656501719	normal	0.952357828605434	0.091315458169617	normal	normal	normal	0.786347998792689
ENSRNOG00000008313	Hoxb3	0.267091	22	0.148768	12	0.967342	98	0.460115	39	0.919265	73	0.253618	21	0.358428	29	0.310355	26	0.556764	48	0.402528	36	0.190312	16	0.436836	38	0.62631	49	0.817068	59	0.2175	19	0.743187218671777	0.0810816695498577	normal	normal	normal	0.708167542220417	0.0957733419113813	normal	normal	0.743187218685351	0.0810816695435547	normal	0.94109909866098	0.257371140528256	normal	normal	normal	0.743613158032146
ENSRNOG00000013991	Creg2	0.0	0	0.0	0	0.0	0	0.0	0	0.0	0	0.0	0	0.0	0	0.0	0	0.0	0	0.0	0	0.0	0	0.0	0	0.127134	5	0.0	0	0.0	0	--	--	--	--	--	--	--	--	--	--	--	--	--	--	--	--	--	--
ENSRNOG00000052894	Epg5	2.623914	799	1.142675	332	2.703992	1028	2.778177	882	2.757867	822	3.476197	1061	2.97517	892	3.55999	1097	2.158669	701	2.82707	939	1.38213	436	2.607077	855	2.667444	780	3.468766	931	2.557464	827	0.182484927313574	0.322680024771382	normal	normal	normal	0.257030821501174	0.315881294219908	normal	normal	0.182484927254036	0.322680024796781	normal	0.92292298573286	0.455082873254716	normal	normal	normal	0.182462632397921
Rattus_norvegicus_newGene_161	--	0.0	0	0.0	0	0.0	0	0.0	0	0.0	0	0.0	0	0.0	0	0.0	0	0.0	0	0.0	0	0.0	0	0.0	0	0.0	0	0.200148	2	0.0	0	--	--	--	--	--	--	--	--	--	--	--	--	--	--	--	--	--	--
ENSRNOG00000018949	Dlk2	0.0	0	0.0	0	0.0	0	0.0	0	0.0	0	0.0	0	0.0	0	0.0	0	0.0	0	0.0	0	0.000535	1	0.0	0	0.0	0	0.0	0	0.0	0	--	--	--	--	--	--	--	--	--	--	--	--	--	--	--	--	--	--
ENSRNOG00000020470	Slc25a24	2.664132	357	2.164713	277	3.677363	615	3.607112	504	2.67987	352	3.052601	410	3.581234	472	3.418605	464	2.796221	400	2.311674	338	1.985035	275	4.643219	670	3.021834	389	3.539861	418	2.285847	325	0.703710588834131	0.0810589510534407	normal	normal	normal	0.916533082140194	-0.0263896413771841	normal	normal	0.703710588899089	0.0810589510463494	normal	0.932593463619854	0.101297386349035	normal	normal	normal	0.703810175641811
ENSRNOG00000008746	Dtd1	4.33143	212	5.849839	272	5.4719	334	6.270691	319	5.015302	240	6.264747	307	5.481886	264	7.721934	382	5.101123	266	5.635798	300	7.097182	359	5.854634	308	5.365897	252	6.028156	260	4.91378	255	0.732564962386704	0.0764846693350653	normal	normal	normal	0.940219772029811	0.0200915634826781	normal	normal	0.732564962455173	0.0764846693252708	normal	0.937341104563308	0.0991717655771517	normal	normal	normal	0.732599819235946
ENSRNOG00000055526	AC126292.2	0.133861	2	0.365647	5	0.193461	4	0.564666	9	0.238491	4	0.363231	5	0.292922	4	0.722536	10	0.751136	11	0.712136	11	0.483303	7	0.491096	8	0.280206	4	0.465715	6	0.159455	3	--	--	--	--	--	--	--	--	--	--	--	--	--	--	--	--	--	--
Rattus_norvegicus_newGene_3596	--	0.096002	3	0.253022	6	0.129975	4	0.431533	10	0.0	0	0.155616	4	0.147562	4	0.066713	2	0.255492	6	0.20697	5	0.29182	7	0.382675	9	0.554671	12	0.265459	6	0.132082	4	--	--	--	--	--	--	--	--	--	--	--	--	--	--	--	--	--	--
ENSRNOG00000015671	Tectb	0.0	0	0.059131	6	0.043717	6	0.018459	2	0.024172	3	0.0	0	0.0	0	0.132109	14	0.027331	4	0.043322	5	0.111894	13	0.0	0	0.058875	6	0.103326	10	0.0	0	--	--	--	--	--	--	--	--	--	--	--	--	--	--	--	--	--	--
ENSRNOG00000031290	Trappc3l	0.0	0	0.0	0	0.044051	2	0.0	0	0.054301	2	0.0	0	0.123258	4	0.122882	5	0.139898	5	0.0	0	0.0	0	0.0	0	0.0	0	0.0	0	0.0	0	--	--	--	--	--	--	--	--	--	--	--	--	--	--	--	--	--	--
ENSRNOG00000009782	Efcab7	1.737365	142	0.249225	20	1.164705	119	1.427126	122	1.025777	82	1.483426	122	1.223485	99	1.412146	117	1.156293	101	1.101777	98	0.0	0	1.84898	163	1.007709	79	1.162936	84	1.357661	118	0.619264503302158	0.130837512778035	normal	normal	normal	0.767878450944527	0.0821893516425664	normal	normal	0.619264503275237	0.130837512789585	normal	0.925412154200463	0.309268069626645	normal	normal	normal	0.619226767791417
ENSRNOG00000046177	Fam131a	3.573837	486	4.801857	622	3.663046	621	4.557648	646	4.006844	533	2.700876	368	4.062792	543	3.224747	444	4.18711	607	4.223988	626	6.058864	852	6.81041	996	5.331464	696	3.721568	446	3.421783	494	0.625601354236339	-0.119023749087642	normal	normal	normal	0.406166876023103	-0.229069577341177	normal	normal	0.625601354202808	-0.119023749094444	normal	0.925754352302996	-0.169754784795775	normal	normal	normal	0.625565707277459
ENSRNOG00000016852	Apobec3	0.35493	27	0.409739	29	0.542837	51	0.526852	41	0.227397	17	0.271411	21	0.336	25	0.701287	53	0.495201	40	0.551835	45	0.741563	57	0.929359	75	0.334722	24	0.976958	64	0.139499	11	--	--	--	--	--	--	--	--	--	--	--	--	--	--	--	--	--	--
ENSRNOG00000058647	AABR07056470.1	0.319455	6	0.0	0	0.334761	7	0.0	0	0.0	0	0.165412	3	0.078751	2	0.0	0	0.0	0	0.136705	3	0.0	0	0.112247	3	0.178815	3	0.0	0	0.272718	5	--	--	--	--	--	--	--	--	--	--	--	--	--	--	--	--	--	--
ENSRNOG00000024839	Tysnd1	4.550665	398	8.528266	711	5.553254	606	4.786358	436	4.396595	377	3.472394	305	5.662972	487	6.090723	539	5.042655	470	5.351783	510	6.600981	597	4.524462	426	5.137961	432	7.248546	559	5.120919	476	0.0937500878006659	-0.423683494772968	normal	normal	normal	0.115474750961402	-0.448138174900377	normal	normal	0.0937500877534403	-0.423683494814479	normal	0.92292298573286	-0.64436142334751	normal	normal	normal	0.0935166008028595
Rattus_norvegicus_newGene_2741	--	0.28481	7	0.071408	3	0.100899	4	0.561874	15	0.0	0	0.0	0	0.128545	4	0.279896	7	0.145147	4	0.0	0	0.23432599999999998	6	0.0	0	0.0	0	0.223253	5	0.465879	11	--	--	--	--	--	--	--	--	--	--	--	--	--	--	--	--	--	--
ENSRNOG00000011170	RGD1359634	1.000211	25	1.318377	31	1.013119	32	0.666984	18	0.775661	19	0.91111	23	0.835601	21	0.839794	21	0.438638	12	1.158612	32	2.329409	60	1.461608	39	0.85548	21	1.308664	29	0.582208	16	--	--	--	--	--	--	--	--	--	--	--	--	--	--	--	--	--	--
ENSRNOG00000018033	Ddx19a	10.260200999999999	1321	9.22382	1032	12.995253	2081	13.242547	1683	12.793395	1575	11.005445	1442	14.461335	1816	11.320402999999999	1461	10.477706	1492	10.801715	1524	7.953618	1011	14.13269	1894	10.830217	1335	15.161616	1690	11.188172	1488	0.438491955757106	0.137321121182249	normal	normal	normal	0.695910035275311	0.0905448758782255	normal	normal	0.438491955926398	0.137321121169657	normal	0.92292298573286	0.157231233607477	normal	normal	normal	0.438649690322403
ENSRNOG00000020588	Efna4	0.227368	12	0.32609699999999997	15	0.353427	22	0.224747	12	0.302463	14	0.133571	7	0.39451899999999995	19	0.241992	13	0.246668	13	0.506065	27	0.213716	11	0.106645	6	0.471236	22	0.065123	3	0.447855	22	--	--	--	--	--	--	--	--	--	--	--	--	--	--	--	--	--	--
ENSRNOG00000004635	Kera	0.0	0	0.0	0	0.0	0	0.0	0	0.0	0	0.0	0	0.0	0	0.0	0	0.0	0	0.0	0	0.0	0	0.0	0	0.0	0	0.0	0	0.0	0	--	--	--	--	--	--	--	--	--	--	--	--	--	--	--	--	--	--
ENSRNOG00000019750	Kcna1	0.0	0	0.0	0	0.0	0	0.052761	4	0.0	0	0.0	0	0.0	0	0.0	0	0.0	0	0.0	0	0.0	0	0.0	0	0.0	0	0.027414	2	0.0	0	--	--	--	--	--	--	--	--	--	--	--	--	--	--	--	--	--	--
ENSRNOG00000054620	AC135026.1	4.620439	41	1.864828	16	3.318617	37	4.947659	46	3.477801	31	4.830048	43	4.75251	42	4.073811	37	4.1153	39	3.476549	34	1.558024	15	4.165296	40	4.164059	36	2.412894	19	4.231598	40	0.429068380247918	0.210539758314425	normal	normal	normal	0.657773877779776	0.126714694201498	normal	normal	0.429068380557884	0.210539758178954	normal	0.92292298573286	0.40428169286181	normal	normal	normal	0.429292008592221
ENSRNOG00000057753	Nup62cl	0.129318	5	0.0	0	0.0	0	0.097976	4	0.0	0	0.0	0	0.131166	4	0.0	0	0.058598	2	0.059278	2	0.0	0	0.0	0	0.0	0	0.0	0	0.0	0	--	--	--	--	--	--	--	--	--	--	--	--	--	--	--	--	--	--
ENSRNOG00000057958	AC128960.3	0.0	0	0.0	0	0.0	0	0.267703	7	0.0	0	0.0	0	0.0	0	0.0	0	0.0	0	0.100472	3	0.0	0	0.0	0	0.0	0	0.0	0	0.0	0	--	--	--	--	--	--	--	--	--	--	--	--	--	--	--	--	--	--
ENSRNOG00000031349	AABR07026842.1	0.0	0	0.0	0	0.042057	1	0.147501	3	0.0	0	0.0	0	0.0	0	0.0	0	0.0	0	0.047798	1	0.0	0	0.0	0	0.0	0	0.094162	2	0.0	0	--	--	--	--	--	--	--	--	--	--	--	--	--	--	--	--	--	--
ENSRNOG00000046962	Pde6g	0.0	0	0.0	0	0.0	0	0.0	0	0.0	0	0.0	0	0.0	0	0.0	0	0.0	0	0.331626	4	0.0	0	0.0	0	0.0	0	0.0	0	0.0	0	--	--	--	--	--	--	--	--	--	--	--	--	--	--	--	--	--	--
Rattus_norvegicus_newGene_10022	--	0.701214	34	1.17404	49	0.088007	6	0.522522	29	0.318479	17	0.5809989999999999	24	0.540856	28	0.535987	23	0.647562	36	0.64079	37	0.831822	45	0.945776	44	1.074503	40	1.379334	52	1.386315	77	--	--	--	--	--	--	--	--	--	--	--	--	--	--	--	--	--	--
ENSRNOG00000033863	Ajm1	0.19034	22	0.037407	4	0.080287	12	0.078827	10	0.139697	16	0.036402	5	0.209751	23	0.152367	18	0.176522	21	0.205315	25	0.067366	8	0.053282	7	0.075368	8	0.283765	28	0.21364	26	--	--	--	--	--	--	--	--	--	--	--	--	--	--	--	--	--	--
ENSRNOG00000002829	Ppbp	0.0	0	0.0	0	0.0	0	0.0	0	0.093989	4	0.105906	4	0.198872	7	0.0	0	0.040781	2	0.077621	3	0.0	0	0.585841	22	0.0	0	0.066055	2	0.044429	2	--	--	--	--	--	--	--	--	--	--	--	--	--	--	--	--	--	--
Rattus_norvegicus_newGene_5536	--	1.876148	90	0.602551	39	2.630004	158	1.785121	90	2.248796	106	1.651537	80	2.855155	135	2.453743	119	2.56286	131	1.541711	81	0.400073	29	1.363	71	1.293783	60	2.207504	100	1.341755	69	0.859079609275859	0.0465654658998597	normal	normal	normal	0.852552058683386	0.0538957765363013	normal	normal	0.85907960930337	0.0465654658926677	normal	0.966648556701967	0.0790623881181871	normal	normal	normal	0.859238280619589
ENSRNOG00000019701	RGD1597339	8.390182	205	11.570251	269	7.089002	216	9.88334	251	6.707123	160	9.268909	227	12.201246	293	9.438477	233	9.865254	256	8.654062	230	15.738344	397	10.826292	284	5.919129	139	12.586317	270	7.016423	182	0.689561200458417	-0.100709356844472	normal	normal	normal	0.55980833725494	-0.166112024220368	normal	normal	0.689561200468741	-0.100709356842109	normal	0.930691181013355	-0.152210769961753	normal	normal	normal	0.689488295341512
ENSRNOG00000009419	Ptprg	12.509986000000001	1928	6.231843	912	13.209292000000001	2523	11.661102999999999	1853	12.546357	1885	14.375432	2207	13.269249	2008	10.96025	1697	9.760406	1589	11.136707	1865	5.7160720000000005	903	10.770731000000001	1771	13.224337	1936	11.836089	1607	12.904038	2093	0.422115513405558	0.182970546324774	normal	normal	normal	0.446055162649162	0.204044046872598	normal	normal	0.422115513356052	0.182970546334105	normal	0.92292298573286	0.241056297180406	normal	normal	normal	0.422138888302155
ENSRNOG00000050233	Cchcr1	2.682511	231	3.622021	298	2.9610700000000003	319	3.349319	301	3.4778070000000003	295	3.19821	276	2.94513	251	3.478656	304	2.913545	269	4.129814	389	3.4041159999999997	305	3.135493	291	4.407262	366	3.7485100000000005	286	2.8626950000000004	263	0.883927751793171	0.0328101033924024	normal	normal	normal	0.949626593427671	0.0170381047641544	normal	normal	0.883927751823609	0.0328101033878413	normal	0.972150120611072	0.0426925938813485	normal	normal	normal	0.883940027564318
ENSRNOG00000025324	Spire1	0.817176	170	0.752984	149	2.138822	256	0.978384	205	1.527336	302	1.476901	307	1.092435	217	1.531196	149	1.451496	311	1.464619	154	0.596393	128	2.441924	470	1.671925	311	3.742569	533	2.087793	213	0.0567871131574316	0.429127549469667	normal	normal	normal	0.0237438772414269	0.558526324073053	normal	up	0.0567871132363371	0.429127549406023	normal	0.92292298573286	0.55955963051924	normal	normal	normal	0.0568643579617859
ENSRNOG00000007781	Stau1	16.672451	1935	15.284675	1692	19.26952	2793	16.838985	2038	17.176722	1953	19.357098	2254	17.29846	1977	18.139612	2131	16.415215	2033	17.779057	2251	20.02589	2405	17.197474	2150	19.67808	2195	18.424784	1886	19.190115	2366	0.958702191576752	0.00812046910740027	normal	normal	normal	0.904736214061598	0.0261337637340591	normal	normal	0.95870219160468	0.00812046910635427	normal	0.991759923680088	0.00898048581859536	normal	normal	normal	0.958722436299555
ENSRNOG00000036827	Ppp1r1a	4.915177	288	8.978318	501	4.851862	355	4.183357	256	3.342457	192	3.83039	225	3.192059	184	4.964842	294	4.864886	304	4.680138	299	5.125644	311	2.623623	166	3.767698	212	3.411752	177	4.025609	251	0.0448568064522105	-0.515750926197258	normal	down	down	0.0767591123766914	-0.508916606573216	normal	normal	0.0448568064303644	-0.515750926235878	normal	0.92292298573286	-0.818242972290009	normal	normal	normal	0.04457103729001
ENSRNOG00000019826	Sil1	6.046611	372	14.522459	852	6.604575	507	7.416181	476	5.762417	347	5.903679	365	7.366931	446	6.918786	431	7.248283	476	5.315394	357	13.534184	862	7.316188	485	8.145877	482	7.487167	407	6.138778	401	0.18580747930643	-0.349493847994574	normal	normal	normal	0.187224895139496	-0.382366831946115	normal	normal	0.185807479192134	-0.349493848073255	normal	0.92292298573286	-0.618485841652657	normal	normal	normal	0.185177014781602
ENSRNOG00000029054	Olr1128	0.0	0	0.0	0	0.0	0	0.0	0	0.0	0	0.0	0	0.0	0	0.0	0	0.0	0	0.0	0	0.0	0	0.0	0	0.0	0	0.0	0	0.0	0	--	--	--	--	--	--	--	--	--	--	--	--	--	--	--	--	--	--
ENSRNOG00000030863	Olr239	0.0	0	0.0	0	0.0	0	0.0	0	0.0	0	0.0	0	0.0	0	0.0	0	0.0	0	0.0	0	0.0	0	0.0	0	0.0	0	0.0	0	0.0	0	--	--	--	--	--	--	--	--	--	--	--	--	--	--	--	--	--	--
ENSRNOG00000013009	Ldha	352.428833	21297	512.988098	29556	378.119812	28527	355.860321	22423	301.783936	17860	312.414154	18935	452.150085	26893	373.778778	22857	343.880737	22165	339.194794	22358	507.823517	31751	599.763306	39038	345.926697	20086	351.962799	18758	361.952332	23231	0.141307716799155	-0.333994781390884	normal	normal	normal	0.164394579524956	-0.369724518211008	normal	normal	0.141307716734818	-0.333994781416562	normal	0.92292298573286	-0.438533053840383	normal	normal	normal	0.141223996699901
ENSRNOG00000008045	Slamf9	0.637933	34	0.992537	50	0.842416	56	1.047481	58	0.547841	29	0.225057	12	0.67348	35	2.13744	114	0.255633	15	0.402938	24	2.540359	139	2.658913	151	0.463859	24	1.011222	47	0.500004	28	0.458211883761173	-0.192965764450948	normal	normal	normal	0.125749902205837	-0.433481813827841	normal	normal	0.458211883861868	-0.19296576439814	normal	0.92292298573286	-0.494318025131682	normal	normal	normal	0.457245593573354
Rattus_norvegicus_newGene_814	--	0.907687	34	0.0	0	1.3230609999999998	61	0.468159	19	0.743364	28	1.183892	45	1.28461	44	0.827825	28	0.272679	11	0.658402	21	0.188164	3	1.625189	63	0.630764	23	1.201293	40	0.576455	23	--	--	--	--	--	0.751889280578799	0.0653784925224652	normal	normal	--	--	--	--	--	--	--	--	--
ENSRNOG00000012557	Lgals5	2.769492	95	2.99279	98	3.178512	137	1.740223	63	2.494445	84	3.135323	108	0.666995	23	3.205479	112	0.834553	31	3.266336	123	3.602005	128	3.379765	125	2.005013	67	2.925509	89	1.856157	68	0.345740088815583	-0.232626307651695	normal	normal	normal	0.706358687478008	-0.103714129598919	normal	normal	0.345740089059808	-0.232626307578768	normal	0.92292298573286	-0.337800563154311	normal	normal	normal	0.345824802204023
ENSRNOG00000009686	Aqp7	49.387978	2364	87.681007	4001	47.188663	2820	55.053719	2747	60.166801	2820	84.671654	4064	67.035362	3158	88.481888	4285	82.282837	4200	68.317299	3566	119.566483	5920	17.919111	924	84.01355	3863	70.103325	2959	93.969116	4776	0.970704347716625	0.00938967279693835	normal	normal	normal	0.806795499337482	0.0698864552483956	normal	normal	0.970704347707389	0.00938967279909245	normal	0.993955711349438	0.0146519642413904	normal	normal	normal	0.970699203056457
ENSRNOG00000003224	Nudt16l1	5.348804	256	9.924154	452	4.884971	291	7.270492	362	5.969068	279	6.443274	309	5.769904	271	6.371522	308	6.651169	339	6.510725	339	11.66878	576	6.878409	354	7.561945	347	6.81068	287	7.006453	355	0.74670624303582	-0.0837569734598402	normal	normal	normal	0.657022572128592	-0.128165679171443	normal	normal	0.746706243002393	-0.0837569734685196	normal	0.941303367360605	-0.136217054371192	normal	normal	normal	0.746623502536499
ENSRNOG00000004591	Alg12	2.468333	191	2.697567	199	2.383756	230	2.271098	183	2.860945	216	2.227873	173	1.850806	141	2.703357	211	2.480631	204	2.729589	230	3.362207	269	2.523559	210	2.20027	163	3.361993	229	2.683327	220	0.719205608954689	-0.0805478554069205	normal	normal	normal	0.862654523238688	-0.0466036887712931	normal	normal	0.719205609058733	-0.0805478553936484	normal	0.934893351722072	-0.104542163112691	normal	normal	normal	0.719246058418906
ENSRNOG00000049906	Foxf1	0.193338	18	0.074854	7	0.530654	62	0.613596	60	0.355719	33	0.30849	29	0.112818	11	0.539135	51	0.029783	3	0.290316	30	0.238399	23	0.429052	43	0.200389	18	0.401355	33	0.410752	41	--	--	--	--	--	--	--	--	--	--	--	--	--	--	--	--	--	--
ENSRNOG00000058790	Fam120b	4.312284	788	3.921575	684	5.152534	1176	4.602869	878	3.265702	585	3.428026	628	3.473582	625	4.40526	815	3.891492	759	4.445322	887	4.123352	780	4.313084	771	3.939181	692	4.635036	748	4.027114	782	0.240659591475111	-0.238428560960841	normal	normal	normal	0.0828344636677586	-0.389965428816068	normal	normal	0.240659591560096	-0.238428560945579	normal	0.92292298573286	-0.289547597399264	normal	normal	normal	0.240760540845915
ENSRNOG00000049931	LOC288913	52.614624	1312	106.40419	2529	59.8465	1863	55.605057	1446	47.400021	1158	47.072971	1177	51.984993	1276	53.499012	1350	62.278225	1656	46.749836	1272	92.818214	2394	55.730171	1497	53.387318	1279	53.655861	1180	52.922634	1402	0.104042442928336	-0.41425363230976	normal	normal	normal	0.133201180937616	-0.429188565812032	normal	normal	0.10404244283246	-0.41425363239089	normal	0.92292298573286	-0.641609945401814	normal	normal	normal	0.103761015609703
ENSRNOG00000007811	Klrb1c	1.438411	88	0.659146	39	0.637237	49	0.816597	53	0.873245	53	0.952129	59	0.882171	54	2.105592	131	0.522053	35	0.267913	18	0.469922	30	0.900887	60	0.557488	33	1.349544	73	0.955548	62	0.847133072316642	-0.0511671942042555	normal	normal	normal	0.921759255321887	-0.0283830527537427	normal	normal	0.84713307236878	-0.0511671941882759	normal	0.963862281641037	-0.0940298297827082	normal	normal	normal	0.847087901262622
ENSRNOG00000019333	Hipk1	16.786066	5070	7.908066	2277	17.71986	6681	14.713902	4634	14.895332	4406	15.524594	4703	17.972038	5342	16.204075	4952	14.231408	4585	15.250122	5024	6.540278	2044	17.284637	5623	16.091349	4670	19.922146	5306	14.912209	4784	0.824471749534336	0.0510473995104685	normal	normal	normal	0.863555070997977	0.0464488594588752	normal	normal	0.824471749506051	0.0510473995145826	normal	0.958778192408166	0.0678806641584927	normal	normal	normal	0.824475222552886
Rattus_norvegicus_newGene_1459	--	0.0	0	0.0	0	0.197588	4	0.0	0	0.0	0	0.0	0	0.142859	2	0.2844	4	0.0	0	0.0	0	0.0	0	0.0	0	0.0	0	0.123072	2	0.0	0	--	--	--	--	--	--	--	--	--	--	--	--	--	--	--	--	--	--
ENSRNOG00000037982	Tmem236	0.0	0	0.082231	4	0.0	0	0.0	0	0.041181	2	0.197149	9	0.0	0	0.0	0	0.0	0	0.093124	5	0.0	0	0.08867	5	0.068597	3	0.128654	6	0.0	0	--	--	--	--	--	--	--	--	--	--	--	--	--	--	--	--	--	--
ENSRNOG00000031135	Smarcc2	24.388132	3287	19.470491	2502	27.570955	4639	23.785683	3343	23.320129	3078	23.186329	3134	24.965923	3312	23.127842	3154	23.250322	3342	26.963598	3964	18.547712	2587	24.267141	3523	24.823927	3215	28.245285	3357	25.043289	3585	0.700258739237111	-0.0597964685435296	normal	normal	normal	0.722560875782853	-0.0772287380623053	normal	normal	0.700258739424988	-0.0597964685359695	normal	0.931995072119112	-0.0659797194384748	normal	normal	normal	0.700398779685499
ENSRNOG00000008472	Rbm10	9.398168	1107	8.717232	980	10.350341	1524	8.155307	1002	8.661466	1001	8.449368	1000	8.471223	983	8.878494	1058	6.901504	868	9.029268	1162	7.638883	931	7.37605	937	8.873258	1007	10.005274	1041	8.956351999999999	1122	0.19572438930077	-0.202422939999941	normal	normal	normal	0.419704832318403	-0.178075138023285	normal	normal	0.195724389668648	-0.202422939968463	normal	0.92292298573286	-0.223735806492748	normal	normal	normal	0.195826635299077
ENSRNOG00000050445	Gde1	25.370203	1328	36.841896	1838	27.489403	1796	27.415779	1496	30.298719	1553	25.591509	1343	26.232389	1351	21.445965	1136	31.614706	1764	24.348722	1390	46.27916	2505	23.121704	1303	26.490036	1332	34.435474	1589	19.010649	1057	0.533752037684046	-0.141598324877297	normal	normal	normal	0.622930729568247	-0.132338295524303	normal	normal	0.53375203764462	-0.141598324883769	normal	0.92292298573286	-0.18627189526977	normal	normal	normal	0.533746716538082
ENSRNOG00000001165	Tmprss3	0.0	0	0.0	0	0.0	0	0.0	0	0.0	0	0.0	0	0.0	0	0.0	0	0.0	0	0.0	0	0.0	0	0.0	0	0.0	0	0.0	0	0.0	0	--	--	--	--	--	--	--	--	--	--	--	--	--	--	--	--	--	--
Rattus_norvegicus_newGene_7187	--	0.0	0	0.0	0	0.0	0	0.169287	2	0.0	0	0.0	0	0.0	0	0.0	0	0.0	0	0.0	0	0.0	0	0.0	0	0.0	0	0.0	0	0.0	0	--	--	--	--	--	--	--	--	--	--	--	--	--	--	--	--	--	--
ENSRNOG00000007089	Lgmn	49.990822	3746	68.678108	4907	50.561405	4731	59.071953	4616	56.591461	4153	63.064632	4740	57.615681	4250	56.099415	4254	64.052979	5120	56.850342	4647	102.738808	7966	79.89592	6449	76.58358	5514	69.448395	4590	71.133102	5662	0.993949892936533	-0.00168214325573882	normal	normal	normal	0.97294479848964	-0.0089797232455128	normal	normal	0.993949892935968	-0.00168214325578523	normal	0.998940857652552	-0.00216441535167877	normal	normal	normal	0.993951375254866
ENSRNOG00000042612	Rnase12	0.0	0	0.0	0	0.0	0	0.0	0	0.0	0	0.0	0	0.0	0	0.0	0	0.0	0	0.0	0	0.0	0	0.0	0	0.0	0	0.0	0	0.0	0	--	--	--	--	--	--	--	--	--	--	--	--	--	--	--	--	--	--
ENSRNOG00000022218	Ifi44	7.292574	660	3.730041	338	11.788384	1394	7.825089999999999	818	9.434128000000001	826	5.7293140000000005	552	8.913333999999999	779	13.950721	1393	5.670563	520	7.844149	825	3.433864	294	6.9848099999999995	688	4.720681	434	8.746687000000001	707	6.228129	633	0.93964918092347	0.0194293354456987	normal	normal	normal	0.93154842145245	-0.0246664616154175	normal	normal	0.93964918091091	0.0194293354485547	normal	0.98608948411051	0.0306080871622438	normal	normal	normal	0.939654476927883
ENSRNOG00000004821	Sntb1	8.50743	1028	1.170089	135	10.55127	1592	4.925457	621	6.514675	771	4.995601	606	9.428945	1122	9.51187	1163	2.666757	344	3.341541	441	0.63628	80	5.345097	696	3.119944	363	13.159518	1403	5.010185	643	0.653683005871142	-0.118076076029518	normal	normal	normal	0.76837754558568	-0.0826284662924629	normal	normal	0.653683005743967	-0.118076076083074	normal	0.926966316012993	-0.280215071373202	normal	normal	normal	0.653483433843583
ENSRNOG00000045614	AABR07049455.1	0.0	0	0.0	0	0.0	0	0.0	0	0.0	0	0.0	0	0.0	0	0.0	0	0.0	0	0.0	0	0.0	0	0.0	0	0.0	0	0.0	0	0.0	0	--	--	--	--	--	--	--	--	--	--	--	--	--	--	--	--	--	--
ENSRNOG00000031628	AABR07006688.2	0.0	0	0.0	0	0.216345	8	0.0	0	0.145237	5	0.0	0	0.21935	7	0.073252	3	0.0	0	0.204516	7	0.218962	7	0.338729	11	0.535214	15	0.0	0	0.179282	6	--	--	--	--	--	--	--	--	--	--	--	--	--	--	--	--	--	--
ENSRNOG00000008758	Tspan18	17.803978	2499	19.794609	2649	18.308065	3208	18.562078	2717	13.95983	1919	19.457396	2739	15.458969	2136	19.926294	2830	18.752293	2808	20.251068	3101	19.556366	2840	10.774118	1629	19.387098	2615	21.82132	2701	23.313412	3476	0.502298511923516	-0.139615177582013	normal	normal	normal	0.475282703818381	-0.180369894874471	normal	normal	0.502298511924744	-0.139615177581842	normal	0.92292298573286	-0.171882171083768	normal	normal	normal	0.502338769837566
ENSRNOG00000015552	Ppil4	4.711467	524	1.217734	130	5.863774	814	4.67071	542	6.140386	669	4.921725	549	5.383012	590	5.910697	666	4.761096	565	5.45031	662	0.597398	69	5.034149	603	4.214313	451	6.073985	596	4.500861	532	0.397033903794315	0.22510362808587	normal	normal	normal	0.423100279710745	0.232025596227958	normal	normal	0.397033903656608	0.22510362814669	normal	0.92292298573286	0.420218681537335	normal	normal	normal	0.396780991220029
ENSRNOG00000007442	Ubl7	23.402914	1204	43.006889	2110	22.518394	1447	21.167496	1136	22.264538	1122	23.246668	1200	23.143879	1172	23.036125	1200	24.831362	1363	20.342344	1142	47.923912	2551	21.304586	1181	22.037468	1090	26.781754	1215	25.22929	1379	0.182751650440141	-0.337807141834324	normal	normal	normal	0.309379140586429	-0.290431578726469	normal	normal	0.182751650328022	-0.337807141894116	normal	0.92292298573286	-0.5169025411568	normal	normal	normal	0.182515696867201
ENSRNOG00000007141	Preb	10.255658	772	13.686271	982	11.33687	1065	10.377924	814	9.087556	670	10.487535	791	12.094469	896	13.921664	1060	11.003489	883	9.693007	796	16.417301	1278	12.112241	982	9.867379	713	13.930065	924	11.736106	938	0.257118150005006	-0.245253681316514	normal	normal	normal	0.329403453489899	-0.254689719321107	normal	normal	0.257118150025906	-0.245253681312021	normal	0.92292298573286	-0.309805325783101	normal	normal	normal	0.257142126014062
Rattus_norvegicus_newGene_4368	--	0.093789	2	0.0	0	0.216178	5	0.0	0	0.142188	3	0.0	0	0.0	0	0.437092	8	0.0	0	0.207261	4	0.0	0	0.0	0	0.124461	2	0.0	0	0.33162	6	--	--	--	--	--	--	--	--	--	--	--	--	--	--	--	--	--	--
ENSRNOG00000012916	Moxd2	0.0	0	0.0	0	0.0	0	0.0	0	0.0	0	0.0	0	0.0	0	0.0	0	0.0	0	0.0	0	0.0	0	0.0	0	0.0	0	0.0	0	0.0	0	--	--	--	--	--	--	--	--	--	--	--	--	--	--	--	--	--	--
ENSRNOG00000018118	Atad3a	8.970959	799	11.264332	956	9.866726	1097	9.009598	836	11.232979	979	9.076409	811	9.755989	855	9.138144	823	9.457033	898	10.977249	1066	11.528594	1062	8.694222	834	9.224607	789	10.398939	817	11.979918	1133	0.684195865786275	-0.0866324492904448	normal	normal	normal	0.84833672520097	-0.049385197805332	normal	normal	0.684195865804513	-0.0866324492883661	normal	0.929881262206527	-0.108232946581009	normal	normal	normal	0.684219415574233
Rattus_norvegicus_newGene_887	--	0.915331	130	2.298039	252	0.846754	150	2.585423	304	1.7196909999999999	228	4.201986	512	1.848551	237	2.189019	297	4.56665	663	2.891907	415	6.337063000000001	731	2.116626	278	4.931012	582	2.780093	334	2.6829159999999996	337	0.0787305584643946	0.467966815732086	normal	normal	normal	0.108910375521061	0.463621500297597	normal	normal	0.0787305584017874	0.467966815825273	normal	0.92292298573286	0.897387536319146	normal	normal	normal	0.0775963702768449
ENSRNOG00000061240	Gm10642	0.0	0	0.0	0	0.0	0	0.0	0	0.0	0	0.0	0	0.0	0	0.0	0	0.0	0	0.0	0	0.0	0	0.0	0	0.0	0	0.0	0	0.0	0	--	--	--	--	--	--	--	--	--	--	--	--	--	--	--	--	--	--
Rattus_norvegicus_newGene_4717	--	0.0	0	0.0	0	0.0	0	0.0	0	0.0	0	0.0	0	0.447165	4	0.0	0	0.0	0	0.0	0	0.0	0	0.0	0	0.0	0	0.0	0	0.0	0	--	--	--	--	--	--	--	--	--	--	--	--	--	--	--	--	--	--
ENSRNOG00000042374	Tgif2	0.269189	30	0.42141	44	0.369308	51	0.607512	69	0.195286	21	0.918318	101	0.900309	97	0.393047	44	0.60775	71	0.452609	54	0.845554	96	0.571478	68	0.459161	49	0.66437	64	0.21259	25	0.336036579397375	0.252343919108736	normal	normal	normal	0.486087178510467	0.191445649673581	normal	normal	0.336036579463304	0.252343919068215	normal	0.92292298573286	0.615155196007831	normal	normal	normal	0.334601827099676
ENSRNOG00000046246	AABR07015881.1	0.190227	6	0.465713	14	0.687592	27	0.082021	3	1.065125	32	0.659415	21	0.330678	10	0.981472	31	0.186064	7	0.637253	22	0.175394	6	0.548908	19	0.769968	23	0.224412	7	0.514693	17	--	--	--	--	--	--	--	--	--	--	--	--	--	--	--	--	--	--
ENSRNOG00000061525	RGD1562011	0.0	0	0.0	0	0.0	0	0.029348	2	0.0	0	0.0	0	0.061858	3	0.0	0	0.0	0	0.0	0	0.0	0	0.0	0	0.0	0	0.0	0	0.0	0	--	--	--	--	--	--	--	--	--	--	--	--	--	--	--	--	--	--
ENSRNOG00000029354	LOC500845	0.0	0	0.0	0	0.0	0	0.0	0	0.0	0	0.0	0	0.0	0	0.0	0	0.0	0	0.0	0	0.0	0	0.0	0	0.0	0	0.0	0	0.0	0	--	--	--	--	--	--	--	--	--	--	--	--	--	--	--	--	--	--
ENSRNOG00000059402	Itgb1bp1	13.649203	672	9.088367	427	11.47601	705	12.272388	630	10.818565	521	11.988824	592	12.1431	588	13.677721	681	13.385237	703	11.105332	596	10.194284	519	16.554531	877	12.634686	597	13.703287	595	11.206747	586	0.956957830948314	-0.0106923182237735	normal	normal	normal	0.839677199001791	-0.0502353330747587	normal	normal	0.956957830960918	-0.0106923182228231	normal	0.991095944018434	-0.0128143447518344	normal	normal	normal	0.956969152617985
ENSRNOG00000014584	Odf2	8.871272000000001	1077	4.130404	561	8.628915	1233	7.392707000000001	890	8.709842	1057	7.015822	905	7.071305	862	7.027559999999999	828	6.115957	805	7.3626000000000005	964	4.429013	604	8.843128	1192	4.855702	587	8.319564	931	6.229526	838	0.828168986564126	0.0473171655237279	normal	normal	normal	0.753741440870467	0.0818681506506463	normal	normal	0.828168986567158	0.0473171655233681	normal	0.959294128381097	0.0600801977894005	normal	normal	normal	0.828191144993273
Rattus_norvegicus_newGene_3843	--	0.150839	5	0.0	0	0.0	0	0.0	0	0.0	0	0.0	0	0.0	0	0.0	0	0.0	0	0.0	0	0.0	0	0.0	0	0.0	0	0.0	0	0.0	0	--	--	--	--	--	--	--	--	--	--	--	--	--	--	--	--	--	--
Rattus_norvegicus_newGene_7319	--	0.050553	3	0.668281	26	0.29002	14	0.238628	10	0.10784	5	0.195622	8	0.046784	2	0.645621	18	0.265283	12	0.420479	19	0.0	0	0.06738	3	0.063725	3	0.311951	11	0.196356	9	--	--	--	--	--	--	--	--	--	--	--	--	--	--	--	--	--	--
Rattus_norvegicus_newGene_7949	--	0.184277	8	0.069074	3	0.141385	8	0.090792	4	0.385223	16	0.049878	3	0.093128	4	0.276432	12	0.135656	7	0.122206	6	0.0	0	0.060555	3	0.067387	3	0.405142	16	0.302282	14	--	--	--	--	--	--	--	--	--	--	--	--	--	--	--	--	--	--
ENSRNOG00000004526	Cox7a2l	73.618263	3434	118.641098	5277	70.588684	4111	79.171295	3851	76.676437	3503	73.995522	3462	71.633331	3289	78.836662	3722	80.587212	4010	79.044037	4022	151.541382	7314	84.97847	4270	81.954399	3673	68.127861	2803	75.626953	3747	0.407144206081141	-0.201617883940897	normal	normal	normal	0.457945034040139	-0.207253962926975	normal	normal	0.407144205968698	-0.201617883969402	normal	0.92292298573286	-0.286313348257783	normal	normal	normal	0.407081375649594
ENSRNOG00000061270	Git1	42.749672	5054	54.230164	6113	42.82893	6322	37.176762	4583	42.955597	4973	38.337406	4546	40.726307	4739	39.454884	4720	40.716278	5134	43.727795	5639	65.45462	8006	46.163849	5878	44.800869	5089	53.330151	5561	44.50893	5589	0.236049030545448	-0.252356701813923	normal	normal	normal	0.41459956594728	-0.210384307935581	normal	normal	0.236049030517961	-0.252356701819775	normal	0.92292298573286	-0.315254726533944	normal	normal	normal	0.236067725749118
ENSRNOG00000000244	Coil	2.771514	273	2.118357	199	3.116028	383	2.459595	253	3.042997	294	2.707777	268	3.861728	375	3.122443	311	2.73822	288	3.005814	323	2.078588	212	2.799237	297	3.254411	308	3.204977	279	2.389876	250	0.985423368747899	-0.00361898481432916	normal	normal	normal	0.871574841789558	0.0402199243883787	normal	normal	0.985423368763919	-0.00361898481182966	normal	0.996875573119705	-0.00433559672823678	normal	normal	normal	0.985431182491008
ENSRNOG00000009459	Slc35f6	4.114133	464	5.887746	633	4.347676	612	4.980132	585	5.150028	568	4.830261	546	4.601836	510	5.107276	582	4.972662	598	5.233834	643	7.93625	925	5.822128	707	5.243118	568	6.021356	598	4.837377	579	0.946338102517786	-0.0153844592351729	normal	normal	normal	0.927999320119081	-0.0244660735510156	normal	normal	0.946338102518406	-0.0153844592351011	normal	0.987850973198725	-0.0203251010478467	normal	normal	normal	0.946337231851222
ENSRNOG00000025060	Nanos1	0.136847	5	0.057037	2	0.202973	8	0.310787	10	0.102412	4	0.072442	3	0.203796	7	0.198218	7	0.038029	2	0.061299	3	0.18525	6	0.096011	4	0.051726	2	0.045235	2	0.155074	5	--	--	--	--	--	--	--	--	--	--	--	--	--	--	--	--	--	--
ENSRNOG00000008988	Cyp2d2	0.0	0	0.0	0	0.0	0	0.0	0	0.0	0	0.0	0	0.0	0	0.0	0	0.039533	3	0.542947	38	0.02772	2	0.0	0	0.0	0	0.0	0	0.0	0	--	--	--	--	--	--	--	--	--	--	--	--	--	--	--	--	--	--
ENSRNOG00000049633	Flvcr1	1.460442	90	0.404148	25	1.8329380000000002	142	1.0576919999999999	67	1.902754	117	1.04423	66	1.491668	93	2.078525	134	1.076831	73	1.779836	122	0.323921	22	1.378452	94	1.049769	62	1.3879519999999999	77	1.109926	75	0.839370534707148	0.0538934511343245	normal	normal	normal	0.707069688752515	0.107157222516958	normal	normal	0.839370534714339	0.0538934511316678	normal	0.962801526301172	0.115422252171204	normal	normal	normal	0.83952401128008
Rattus_norvegicus_newGene_18	--	0.0	0	0.0	0	0.0	0	0.0	0	0.0	0	0.0	0	0.0	0	0.0	0	0.0	0	0.0	0	0.329137	4	0.0	0	0.0	0	0.0	0	0.0	0	--	--	--	--	--	--	--	--	--	--	--	--	--	--	--	--	--	--
ENSRNOG00000021916	Slc16a12	1.027321	130	0.199652	25	1.346921	213	0.605572	80	0.769735	96	1.121683	142	0.978267	122	1.26252	162	0.650715	88	0.472557	66	0.181527	24	0.991178	135	0.685526	84	0.455393	51	0.673635	91	0.947282052700512	-0.0174284452179811	normal	normal	normal	0.858730423595412	0.0501170311547658	normal	normal	0.947282052694257	-0.0174284452202924	normal	0.988313542374352	-0.0408232108512914	normal	normal	normal	0.947327718894239
ENSRNOG00000055795	AABR07035832.1	3.5171	45	4.398696	53	1.23889	20	2.688192	36	2.791623	35	2.408866	31	2.975315	37	2.333293	30	2.81489	38	5.154222	71	6.324625	83	2.322957	32	3.03294	37	4.323774	48	2.803301	38	0.628782209998803	-0.126843572381562	normal	normal	normal	0.672779538222628	-0.11608552099878	normal	normal	0.628782210088447	-0.12684357234208	normal	0.925754352302996	-0.308387330998851	normal	normal	normal	0.627949645301694
ENSRNOG00000004843	LOC100362333	4.735456	79	4.32813	69	4.368617	91	4.412978	77	3.364236	55	4.944769	83	3.852548	63	4.809629	81	4.71039	84	4.244853	77	2.640476	46	4.616066	83	5.156075	82	5.79877	85	4.763899	84	0.704576153962889	-0.0929149629697627	normal	normal	normal	0.704496345374873	-0.108032122390824	normal	normal	0.704576154152788	-0.0929149629334828	normal	0.93272821407925	-0.133469975396665	normal	normal	normal	0.704586141677428
ENSRNOG00000057061	AABR07073021.3	0.0	0	0.0	0	0.0	0	0.0	0	0.0	0	0.0	0	0.0	0	0.0	0	0.0	0	0.0	0	0.0	0	0.0	0	0.0	0	0.0	0	0.0	0	--	--	--	--	--	--	--	--	--	--	--	--	--	--	--	--	--	--
ENSRNOG00000012648	Ppp1r14d	0.0	0	0.0	0	0.0	0	0.0	0	0.0	0	0.035472	2	0.0	0	0.0	0	0.0	0	0.0	0	0.0	0	0.109435	5	0.0	0	0.124071	4	0.0	0	--	--	--	--	--	--	--	--	--	--	--	--	--	--	--	--	--	--
ENSRNOG00000033344	LOC108348244	0.0	0	0.0	0	0.0	0	0.0	0	0.0	0	0.0	0	0.0	0	0.0	0	0.0	0	0.0	0	0.0	0	0.0	0	0.0	0	0.0	0	0.0	0	--	--	--	--	--	--	--	--	--	--	--	--	--	--	--	--	--	--
ENSRNOG00000052745	Met	0.188564	36	0.03621	7	0.177654	42	0.132646	26	0.193419	36	0.166266	32	0.210422	39	0.162142	31	0.167466	34	0.189817	39	0.05917	12	0.124827	26	0.19907	36	0.196744	33	0.183189	37	--	--	--	--	--	0.633854844544627	0.129065066814188	normal	normal	--	--	--	--	--	--	--	--	--
ENSRNOG00000032530	AABR07072821.1	0.0	0	0.0	0	0.0	0	0.0	0	0.0	0	0.0	0	0.0	0	0.0	0	0.0	0	0.0	0	0.0	0	0.0	0	0.0	0	0.0	0	0.0	0	--	--	--	--	--	--	--	--	--	--	--	--	--	--	--	--	--	--
ENSRNOG00000006753	Tgm3	0.087103	9	0.115408	12	0.08427	11	0.103245	11	0.173024	18	0.073534	8	0.112801	12	0.165877	17	0.21425	24	0.202362	23	0.112734	12	0.14891	17	0.037966	4	0.193404	18	0.05264	6	--	--	--	--	--	--	--	--	--	--	--	--	--	--	--	--	--	--
ENSRNOG00000022387	Olr1589	0.0	0	0.0	0	0.0	0	0.0	0	0.0	0	0.0	0	0.0	0	0.0	0	0.0	0	0.0	0	0.0	0	0.0	0	0.0	0	0.0	0	0.0	0	--	--	--	--	--	--	--	--	--	--	--	--	--	--	--	--	--	--
Rattus_norvegicus_newGene_2348	--	2.856484	72	3.513509	85	1.5822859999999999	51	1.604664	44	1.1569509999999998	33	1.9848350000000001	50	1.560356	41	1.065407	29	1.774194	54	1.3779000000000001	37	2.808261	78	0.975969	29	0.784543	21	0.656153	16	1.852313	54	0.131382424234159	-0.401726603023076	normal	normal	normal	0.2311512637585	-0.344738705633453	normal	normal	0.131382424349763	-0.401726602907232	normal	0.92292298573286	-0.777156993757396	normal	normal	normal	0.130398849216841
ENSRNOG00000050570	Nrbp1	20.350973	1638	28.448076	2182	25.130667	2525	18.834368	1580	17.495298	1379	13.593031	1097	19.716074	1562	23.896389	1946	19.762293	1696	11.712896	1028	29.097178	2422	22.421583	1943	19.818567	1532	25.288307	1795	22.0166	1882	0.0304464799859895	-0.487207225058306	normal	down	down	0.0441008189589204	-0.529854926569255	normal	down	0.0304464799701884	-0.487207225079754	normal	0.92292298573286	-0.634913979164961	normal	normal	normal	0.0304230147380543
ENSRNOG00000001557	Cxadr	3.372137	206	1.459423	85	5.371398	409	6.803671	433	5.733662	343	8.311666	509	4.599511	276	5.096953	315	5.365677	349	8.426217	561	1.984338	126	5.103141	336	6.96385	408	6.281158	338	7.299637	473	0.0182770965424777	0.616112011081264	normal	up	up	0.0576965741377135	0.549542083626741	normal	normal	0.018277096524214	0.616112011158469	normal	0.88626777624831	1.02904353694439	normal	normal	normal	0.0180638410650834
ENSRNOG00000011411	Adgrg6	0.807278	209	0.452406	112	1.286169	416	0.916346	248	0.923705	235	0.990135	258	0.941227	240	1.039265	273	0.85977	238	1.082528	306	0.362981	98	2.15115	600	1.517532	378	1.598029	365	0.640781	177	0.695903074137854	0.097501527034765	normal	normal	normal	0.750872324685005	0.0903327696827835	normal	normal	0.695903074149349	0.0975015270323026	normal	0.931995072119112	0.144210327073188	normal	normal	normal	0.696066440871968
ENSRNOG00000017800	Foxc1	1.171045	176	1.96542	282	1.327255	250	1.828246	287	1.336955	197	1.433559	217	1.4756	219	1.903761	290	1.215027	195	1.850638	304	2.338485	364	1.744489	283	1.727802	250	1.847205	245	0.968271	155	0.918568184368379	-0.0256781192093848	normal	normal	normal	0.66389306120006	-0.123102312247872	normal	normal	0.918568184370459	-0.0256781192089816	normal	0.9830035979258	-0.0385064370225789	normal	normal	normal	0.918551821458422
Rattus_norvegicus_newGene_12407	--	0.0	0	0.0	0	0.276796	6	0.0	0	0.089091	2	0.458932	9	0.149911	3	0.0	0	0.0	0	0.090053	2	0.0	0	0.0	0	0.0	0	0.562438	10	0.0	0	--	--	--	--	--	--	--	--	--	--	--	--	--	--	--	--	--	--
ENSRNOG00000047800	C5ar1	2.395326	177	5.609961	394	3.97944	366	4.067483	313	3.574301	258	4.257783	315	3.784488	275	6.102621	455	2.679393	211	3.541309	285	15.529463	1184	15.441327	1225	6.0035	425	8.859776	576	1.919433	151	0.816239781329915	-0.0599245591744109	normal	normal	normal	0.800407730117786	-0.0728973770959368	normal	normal	0.816239781311008	-0.0599245591790199	normal	0.956684773182129	-0.0957388935495221	normal	normal	normal	0.816201576045171
ENSRNOG00000019975	Cdc5l	28.627472	3056	10.694133	1089	29.132561	3883	27.392242	3049	28.149904	2943	26.802603	2870	28.509949	2996	23.33626	2521	23.020123	2621	29.152744	3394	6.00921	664	32.987274	3793	24.400858	2503	24.09972	2269	26.644741	3021	0.490927419771084	0.171300631181981	normal	normal	normal	0.605828204460157	0.145897057335276	normal	normal	0.49092741965806	0.171300631210513	normal	0.92292298573286	0.252055427592752	normal	normal	normal	0.490884872552868
ENSRNOG00000005393	Sertad2	3.575783	204	2.457351	134	5.999603	426	4.069969	242	3.571123	199	5.579408	319	5.091468	285	4.20283	242	4.519223	274	5.66583	352	2.322574	137	4.579725	281	6.889252	377	5.361968	269	4.628412	280	0.752780395293974	0.0785808718765249	normal	normal	normal	0.74258102593871	0.0933239075502085	normal	normal	0.752780395302885	0.0785808718746646	normal	0.943609108498718	0.116254267202794	normal	normal	normal	0.752896809889192
Rattus_norvegicus_newGene_2821	--	0.575157	45	0.321274	24	1.2089450000000002	116	0.510096	42	0.476476	23	0.356414	26	0.745186	57	1.4748050000000001	116	0.552817	46	0.367123	31	0.339118	28	0.658489	55	0.455026	34	0.49019300000000005	35	0.381584	32	0.141993112858562	-0.389673109586907	normal	normal	normal	0.119518470547999	-0.442211443819346	normal	normal	0.141993112991399	-0.389673109445425	normal	0.92292298573286	-0.861078977077697	normal	normal	normal	0.141417141859667
ENSRNOG00000017622	Npm3	6.700485	133	12.356091	233	9.36422	231	4.319083	89	4.353672	85	6.236311	124	6.052405	118	8.843096	177	7.706966	163	5.765385	124	13.994797	286	8.454938	180	5.499779	105	8.510443	148	6.803207	143	0.0124877303811651	-0.64039635175251	normal	down	down	0.0708177946217355	-0.519247422521127	normal	normal	0.0124877303914792	-0.640396351697689	normal	0.800081512831206	-1.00905393232672	normal	normal	normal	0.0123715088246503
ENSRNOG00000026754	Usp47	20.639257999999998	4070	3.219417	658	19.476595	4990	18.718871	3866	18.290368	3680	18.783993000000002	3778	20.650767000000002	4103	18.212657	3570	16.286462	3564	17.269779	3790	1.825233	405	19.320994000000002	4363	15.376561	3166	19.434721	3515	20.100809	4318	0.504584815100463	0.177766388882747	normal	normal	normal	0.588324281194967	0.155562819671699	normal	normal	0.50458481492163	0.177766388959068	normal	0.92292298573286	0.364619554504499	normal	normal	normal	0.504231603544479
ENSRNOG00000050625	Adig	0.260421	3	1.255966	11	0.407281	5	0.0	0	0.834096	8	0.609822	6	0.553887	6	0.821195	8	1.459776	15	0.23009	3	1.53788	15	0.0	0	0.0	0	0.411003	4	0.0	0	--	--	--	--	--	--	--	--	--	--	--	--	--	--	--	--	--	--
ENSRNOG00000001007	Baiap2l1	3.876767	335	4.10561	337	3.858618	414	6.439324	577	7.040462	591	5.580048	481	3.8362439999999998	325	5.257342	457	6.223795	572	7.174949000000001	673	4.245794	370	3.311636	305	6.2447930000000005	516	5.385507	409	6.199117	567	0.0132976426902655	0.507327747054082	normal	up	up	0.0872599862686907	0.437010813225776	normal	normal	0.0132976427184246	0.507327746997422	normal	0.825715474092174	0.619152485619054	normal	normal	normal	0.0133231419284765
ENSRNOG00000055895	AABR07069011.1	0.0	0	0.0	0	0.0	0	0.0	0	0.0	0	0.0	0	0.0	0	0.0	0	0.0	0	0.0	0	0.0	0	0.0	0	0.0	0	0.0	0	0.0	0	--	--	--	--	--	--	--	--	--	--	--	--	--	--	--	--	--	--
ENSRNOG00000042258	RGD1561157	7.256308	230	10.179259	307	5.655056	223	6.969512	230	9.879939	306	6.290511	200	7.663781	239	16.086361	514	6.61649	223	6.374228	220	15.53003	508	6.227949	212	9.772481	297	9.292032	259	5.595785	188	0.829134573959233	-0.0554470075073469	normal	normal	normal	0.945756423855104	-0.0195845758520884	normal	normal	0.829134573950474	-0.0554470075093965	normal	0.959780943028437	-0.087673051043719	normal	normal	normal	0.829077956016228
ENSRNOG00000021014	Sec1	0.0	0	0.0	0	0.02651	2	0.0	0	0.0	0	0.0	0	0.0	0	0.04021	2	0.0	0	0.065152	4	0.047359	3	0.119718	6	0.0	0	0.041914	2	0.0	0	--	--	--	--	--	--	--	--	--	--	--	--	--	--	--	--	--	--
ENSRNOG00000019186	Tmem53	0.62773	32	2.070036	98	1.579644	98	0.782159	41	1.188459	58	1.4264999999999999	68	1.697703	83	1.446293	72	1.039458	55	1.6559279999999998	89	3.111639	160	1.648568	89	1.229261	59	1.238654	55	1.357879	71	0.433689485077357	-0.208229770680268	normal	normal	normal	0.702259747717981	-0.109438032453939	normal	normal	0.433689485140439	-0.20822977064982	normal	0.92292298573286	-0.444600717330634	normal	normal	normal	0.433018473316488
ENSRNOG00000057542	Zfp488	0.196786	11	0.033459	2	0.025151	2	0.120456	7	0.017628	1	0.086812	5	0.15697	9	0.182839	10	0.254743	15	0.034407	2	0.057915	4	0.040535	3	0.117959	7	0.177594	9	0.039458	3	--	--	--	--	--	--	--	--	--	--	--	--	--	--	--	--	--	--
ENSRNOG00000018627	Plekhb1	2.293976	160	2.502601	165	3.140245	271	3.147812	228	2.065765	140	1.636221	114	2.124806	145	2.185699	153	2.305366	171	1.6829450000000001	128	2.176208	156	2.742235	205	2.286624	153	1.877046	116	1.5336670000000001	113	0.480186826476586	-0.174997152884816	normal	normal	normal	0.131542994027816	-0.402162129305682	normal	normal	0.480186826549052	-0.174997152866488	normal	0.92292298573286	-0.256027169295677	normal	normal	normal	0.480248348285878
ENSRNOG00000005301	Eif2b4	17.422466	1038	21.537895	1223	17.235632	1281	15.69877	975	17.109762	998	14.865211	888	16.161592	947	18.163027	1095	16.48085	1047	15.334187	996	22.82712	1406	15.344197	984	14.682868	840	18.508089	972	18.41614	1165	0.245341508243495	-0.248441314680856	normal	normal	normal	0.376863705158807	-0.229643931432843	normal	normal	0.245341508259258	-0.248441314677488	normal	0.92292298573286	-0.311238214015292	normal	normal	normal	0.245365317405796
ENSRNOG00000002092	Hunk	0.0	0	0.0	0	0.017269	2	0.0	0	0.0	0	0.034542	3	0.0	0	0.020411	2	0.052463	5	0.031234	3	0.021156	2	0.02292	2	0.314574	25	0.0	0	0.089722	8	--	--	--	--	--	--	--	--	--	--	--	--	--	--	--	--	--	--
Rattus_norvegicus_newGene_3999	--	0.0	0	0.0	0	0.580183	8	0.367594	5	0.0	0	0.0	0	0.0	0	0.070396	1	0.0	0	0.411507	5	0.0	0	0.400922	5	0.0	0	0.0	0	0.331798	4	--	--	--	--	--	--	--	--	--	--	--	--	--	--	--	--	--	--
ENSRNOG00000048404	Olr826	0.0	0	0.0	0	0.0	0	0.0	0	0.0	0	0.0	0	0.0	0	0.0	0	0.0	0	0.0	0	0.0	0	0.0	0	0.0	0	0.0	0	0.0	0	--	--	--	--	--	--	--	--	--	--	--	--	--	--	--	--	--	--
ENSRNOG00000001389	Irs3	1.21188	91	1.997213	142	1.557675	145	0.907821	71	1.355635	99	0.97373	73	0.746051	55	1.446485	109	1.729944	138	1.371311	112	2.185254	169	1.847551	148	2.063992	148	2.390288	157	0.905678	72	0.115175886836805	-0.40354104746269	normal	normal	normal	0.293398401681662	-0.302154591828362	normal	normal	0.115175886940523	-0.403541047379385	normal	0.92292298573286	-0.633743920270944	normal	normal	normal	0.114972757449397
ENSRNOG00000016433	Prrc1	7.492451	465	6.315966	373	9.300926	720	6.463709	418	7.492579	455	10.634309	661	8.232964	502	8.507078	534	7.826432	518	10.738611	726	6.791279	436	13.633494	910	10.423162	621	9.227854	505	10.103027	665	0.873634439594528	0.0349028033496587	normal	normal	normal	0.602971015469473	0.131082265678328	normal	normal	0.873634439608687	0.0349028033480162	normal	0.969631610586936	0.0445381421727754	normal	normal	normal	0.873658101293145
Rattus_norvegicus_newGene_1255	--	0.058483	4	0.371765	24	0.262534	22	0.0	0	0.061014	4	0.151719	11	0.285089	19	0.207213	14	0.165992	12	0.250698	18	0.192342	14	0.692348	50	0.138415	9	0.206589	12	0.078135	6	--	--	--	--	--	--	--	--	--	--	--	--	--	--	--	--	--	--
ENSRNOG00000002585	Cul4b	4.42879	640	0.953864	132	5.393382	972	5.163823	778	4.806377	680	5.543616	803	4.63665	659	6.015263	879	4.763627	734	5.785955	911	0.174688	27	5.221284	812	4.088416	567	6.287791	801	4.349477	667	0.309950254026448	0.270532434591083	normal	normal	normal	0.415165549781761	0.235021746665746	normal	normal	0.309950253863655	0.270532434680647	normal	0.92292298573286	0.53386885533042	normal	normal	normal	0.309350363377938
ENSRNOG00000045885	LOC100365810	88.214928	1360	265.229675	3897	87.00444	1674	126.947578	2040	104.497719	1577	124.098808	1918	92.033295	1396	65.359909	1020	115.405998	1897	93.589691	1574	175.530258	2799	98.538376	1636	134.781036	1996	81.376938	1106	91.581596	1499	0.407862350507994	-0.220551148104842	normal	normal	normal	0.434784660254432	-0.225209244327207	normal	normal	0.407862350319436	-0.220551148193062	normal	0.92292298573286	-0.439683859733769	normal	normal	normal	0.407331835397106
ENSRNOG00000022343	Alms1	1.220338	449	0.19818	70	1.731231	795	1.233596	474	1.235051	445	1.110967	410	1.420005	515	1.178823	439	0.866659	340	1.565141	628	0.16624	64	1.373395	545	1.221573	432	1.99558	648	1.239479	485	0.734218437321991	0.0896745288201868	normal	normal	normal	0.820861392066465	0.063783266047387	normal	normal	0.734218437235293	0.0896745288546288	normal	0.937886152972044	0.206791382177824	normal	normal	normal	0.734181765534348
Rattus_norvegicus_newGene_6632	--	0.688993	48	0.763284	50	1.106524	95	0.63108	45	0.363082	25	0.747681	52	1.008887	68	0.798259	56	0.432486	32	1.082945	81	0.901325	64	0.931617	69	0.995054	66	1.295869	79	0.753396	55	0.192007193604046	-0.343401126540969	normal	normal	normal	0.271362568180627	-0.3188249938343	normal	normal	0.192007193865089	-0.34340112637035	normal	0.92292298573286	-0.594755240486556	normal	normal	normal	0.19218130664001
ENSRNOG00000004538	Brd1	7.700689	1309	4.136143	671	7.853081	1667	6.825642	1210	7.304441	1216	7.988489	1362	6.537381	1094	6.872376	1182	6.970468	1264	7.992116	1482	5.133372	903	7.98983	1463	7.614186	1244	7.70894	1156	6.925837	1251	0.616879888658124	0.108362071164743	normal	normal	normal	0.629365703269887	0.125696127945211	normal	normal	0.616879888657653	0.108362071164782	normal	0.925053696234237	0.136947344281138	normal	normal	normal	0.616929217746865
ENSRNOG00000001449	Pom121	3.263728	679	3.693499	733	4.07212	1058	2.978247	646	4.120874	840	3.306056	690	3.262993	668	3.888373	819	3.646757	809	3.90726	887	4.824691	1039	3.983438	893	3.660058	732	5.093573	935	3.806149	841	0.566891787274456	-0.116646735323016	normal	normal	normal	0.85907409454002	-0.0437318526675016	normal	normal	0.56689178734301	-0.116646735315718	normal	0.92292298573286	-0.141849383892857	normal	normal	normal	0.566958028573918
Rattus_norvegicus_newGene_4056	--	0.0	0	0.096908	3	0.0	0	0.07856	2	0.0	0	0.0	0	0.0	0	0.0	0	0.274608	8	0.091534	3	0.0	0	0.0	0	0.261211	7	0.0	0	0.351088	10	--	--	--	--	--	--	--	--	--	--	--	--	--	--	--	--	--	--
ENSRNOG00000000419	Cfb	0.190579	24	0.13543	17	0.297869	47	0.230951	30	0.184635	23	0.60161	75	0.17575	22	0.310147	39	0.195297	26	0.183891	25	0.226943	30	1.756047	235	0.162532	21	0.897608	99	0.125903	17	--	--	--	--	--	0.267091277110116	0.309047049466556	normal	normal	--	--	--	--	--	--	--	--	--
ENSRNOG00000017852	Nars	16.673441999999998	1639	10.287495000000002	965	18.606446	2284	15.408561	1580	16.482279000000002	1587	16.405836	1618	17.908868000000002	1733	16.544345	1645	13.989292	1467	16.667791	1786	8.380753	854	17.157666000000003	1816	13.67945	1293	17.861629999999998	1548	14.806243	1546	0.827298403253644	0.0435543723039692	normal	normal	normal	0.836290990848783	0.0513842735107584	normal	normal	0.827298403272484	0.043554372302407	normal	0.959145418368925	0.0524002420585976	normal	normal	normal	0.827327832986799
Rattus_norvegicus_newGene_8271	--	1.435541	524	0.100843	36	1.743127	794	0.937451	357	1.377702	492	1.550157	567	1.78177	640	1.60586	593	1.12972	440	1.441866	574	0.109482	42	1.103802	434	1.234719	433	1.840202	592	0.903915	351	0.729973358892409	0.0870275251639321	normal	normal	normal	0.62138909577384	0.1316573152175	normal	normal	0.729973358787205	0.0870275252106512	normal	0.93718060434887	0.257485624544132	normal	normal	normal	0.729789995093213
ENSRNOG00000001295	S100b	0.877364	50	1.139646	61	1.016275	72	0.74023	44	0.81098	45	1.019435	58	0.935009	52	1.489373	85	1.086607	65	0.745349	46	1.078222	63	1.225901	75	0.652264	36	1.104859	55	0.614163	37	0.450042876848707	-0.192738776848853	normal	normal	normal	0.670665941124148	-0.122659345991083	normal	normal	0.450042877178129	-0.192738776750663	normal	0.92292298573286	-0.299493282360735	normal	normal	normal	0.450033759773333
ENSRNOG00000013766	Acaa2	302.395386	18456	568.257629	33068	273.678955	20854	555.78949	35371	469.009502	28029	417.18514799999997	25538	485.377472	29158	338.940491	20934	573.500793	37335	310.71048	20685	934.401428	59007	231.02504	15188	492.700043	28894	410.623169	22103	714.437012	46313	0.577100326002432	0.143781627962664	normal	normal	normal	0.85139567550603	0.0537742387342802	normal	normal	0.577100325872475	0.143781627999299	normal	0.92292298573286	0.229628430574133	normal	normal	normal	0.577021021283369
Rattus_norvegicus_newGene_2064	--	0.613663	21	0.031133	1	0.30813	13	0.0	0	0.492238	17	0.36935	13	0.0	0	0.117331	5	0.085527	4	0.020864	1	0.0	0	0.640273	24	0.142724	5	0.125653	4	0.0	0	--	--	--	--	--	--	--	--	--	--	--	--	--	--	--	--	--	--
ENSRNOG00000017644	Usp6nl	2.536952	503	1.294799	245	3.756694	929	3.1158	644	3.182967	618	4.088368	812	3.625364	707	3.629194	727	2.60447	550	2.978005	643	0.573493	118	3.583248	764	3.482136	663	3.405129	595	2.855944	601	0.229469490559476	0.299294287214013	normal	normal	normal	0.281492435818587	0.304707593664948	normal	normal	0.229469490490162	0.299294287242514	normal	0.92292298573286	0.441586782858459	normal	normal	normal	0.229463685362522
ENSRNOG00000024499	AABR07027342.1	0.0	0	0.0	0	0.0	0	0.0	0	0.0	0	0.0	0	0.0	0	0.0	0	0.0	0	0.0	0	0.0	0	0.0	0	0.0	0	0.0	0	0.0	0	--	--	--	--	--	--	--	--	--	--	--	--	--	--	--	--	--	--
Rattus_norvegicus_newGene_9672	--	1.350158	641	0.500602	234	1.7880509999999998	1085	0.890386	468	1.640339	788	1.031633	514	1.223633	605	1.296795	657	1.149642	554	1.189152	637	0.444137	231	2.515439	1349	1.541515	714	1.7401659999999999	735	0.97452	519	0.990024509699999	0.00328811153809201	normal	normal	normal	0.772964682427596	0.0834637477253561	normal	normal	0.990024509698526	0.00328811153843664	normal	0.997899652757739	0.00566306749580233	normal	normal	normal	0.990024011645208
ENSRNOG00000029304	Aggf1	5.588647	448	1.778198	136	6.473756	646	6.812572	568	6.787901	531	6.374798	511	7.423149	584	6.909219	559	7.03105	600	8.246382	719	0.504548	42	9.141084999999999	788	6.670633	513	8.271813	584	8.101157	688	0.227345501351729	0.314841535875598	normal	normal	normal	0.362739704729997	0.263336300645476	normal	normal	0.22734550125542	0.314841535927264	normal	0.92292298573286	0.522657862757158	normal	normal	normal	0.227153934030104
ENSRNOG00000042427	Gskip	4.417017	359	4.02761	312	4.988819	506	4.675562	396	3.563024	284	5.254984	428	5.197186	415	5.130157	422	5.063129	439	3.712792	329	3.672719	309	5.162922	452	4.799342	375	5.978718	428	3.112301	269	0.861195139913834	-0.0361032360066585	normal	normal	normal	0.795610145442284	-0.0662461904047058	normal	normal	0.861195139961044	-0.0361032360022077	normal	0.966834409072993	-0.0442394370065519	normal	normal	normal	0.861233341437232
Rattus_norvegicus_newGene_7524	--	0.097985	3	0.064785	2	0.075816	3	0.088039	3	0.037395	2	0.284397	8	0.0	0	0.08235	3	0.0	0	0.145414	5	0.0	0	0.292142	9	0.0	0	0.151979	4	0.188338	6	--	--	--	--	--	--	--	--	--	--	--	--	--	--	--	--	--	--
ENSRNOG00000010650	Plekhh1	0.51955	86	0.11382	18	0.492802	102	0.462702	80	0.601106	97	0.401319	67	0.444665	73	0.159416	27	0.322316	57	0.299509	54	0.02859	5	0.244617	44	0.414061	66	0.583902	85	0.381838	67	0.514366137855375	0.173364731072822	normal	normal	normal	0.580894947794429	0.15628485409744	normal	normal	0.514366137881154	0.173364731061375	normal	0.92292298573286	0.371711116620734	normal	normal	normal	0.514524463431673
Rattus_norvegicus_newGene_984	--	0.678798	30	0.048671	3	0.801905	50	0.815434	40	0.537672	24	0.963767	36	0.77609	25	0.5256730000000001	25	0.635019	30	0.619688	32	0.027296	2	0.641182	29	0.580614	19	0.704126	33	0.17915799999999998	6	0.581325857571785	0.135025562249736	normal	normal	normal	0.763146561196163	0.0746763056135026	normal	normal	0.581325857634836	0.135025562217778	normal	0.92292298573286	0.446039110135124	normal	normal	normal	0.581626286309846
ENSRNOG00000014290	Grm1	0.0	0	0.0	0	0.0	0	0.0	0	0.015676	4	0.0	0	0.0	0	0.0	0	0.0	0	0.014074	4	0.0	0	0.0	0	0.0	0	0.0	0	0.0	0	--	--	--	--	--	--	--	--	--	--	--	--	--	--	--	--	--	--
ENSRNOG00000049232	Tcf7l2	2.197279	290	2.62098	330	2.377748	391	3.438037	472	2.750828	355	3.267343	432	2.55099	331	2.98261	398	2.716825	382	3.90097	561	3.384228	462	2.925638	415	3.248468	411	3.475316	404	3.409491	477	0.221286734028694	0.260954453632737	normal	normal	normal	0.497892961305902	0.175475791607117	normal	normal	0.221286734151554	0.260954453604277	normal	0.92292298573286	0.326428975679048	normal	normal	normal	0.221369823720251
ENSRNOG00000046996	Pea15	36.816963	3204	48.60743	4033	43.62122	4739	31.71619	2878	38.17881	3254	34.123539	2979	43.014683	3685	36.885002	3248	27.481466	2551	24.990917	2373	64.574318	5814	49.735149	4662	39.931252	3339	43.533386	3341	26.9259	2489	0.135412100050427	-0.309865337795286	normal	normal	normal	0.323486109613356	-0.249631921422975	normal	normal	0.135412100047782	-0.309865337796013	normal	0.92292298573286	-0.380860092289837	normal	normal	normal	0.135437707492136
ENSRNOG00000024280	Ccdc170	0.0	0	0.079094	7	0.152744	18	0.041187	4	0.113474	11	0.24777	23	0.24638	23	0.020237	2	0.056073	6	0.018997	2	0.0	0	0.147887	15	0.086362	8	0.101601	9	0.052029	6	--	--	--	--	--	--	--	--	--	--	--	--	--	--	--	--	--	--
ENSRNOG00000015691	Inka2	19.193481	2451	13.32209	1622	24.305941	3874	12.940721	1723	17.287718	2162	9.094108	1165	15.050869	1892	12.929657	1671	13.046746	1777	11.770781	1639	9.904232	1309	10.344642	1423	10.171691	1248	14.174139	1596	9.7787	1326	0.0895574686940888	-0.404367042949423	normal	normal	normal	0.18483482371642	-0.366023062049019	normal	normal	0.0895574686345024	-0.404367042990846	normal	0.92292298573286	-0.558489192277772	normal	normal	normal	0.0894845461416857
ENSRNOG00000017611	Tnp1	0.0	0	0.0	0	0.0	0	0.0	0	0.0	0	0.0	0	0.0	0	0.0	0	0.0	0	0.0	0	0.0	0	0.0	0	0.0	0	0.0	0	0.0	0	--	--	--	--	--	--	--	--	--	--	--	--	--	--	--	--	--	--
ENSRNOG00000053859	Ranbp6	4.245621	533	0.467811	56	4.426224	693	2.96512	388	2.905646	357	4.098244	516	3.977856	491	4.096843	520	3.317759	444	4.095317	560	0.147053	20	3.387654	458	3.368654	406	4.742322	525	3.52943	470	0.834120659339341	0.054611691500349	normal	normal	normal	0.800584448801393	0.069872256134398	normal	normal	0.834120659277867	0.0546116915251446	normal	0.960880378999753	0.137510412074255	normal	normal	normal	0.83410662722822
Rattus_norvegicus_newGene_4095	--	0.639164	27	0.0	0	0.647103	34	0.459185	20	0.167616	7	0.955875	40	0.262727	11	0.983985	42	0.49684500000000004	23	0.756722	35	0.0	0	0.37026	17	0.261103	11	1.081322	41	0.137332	7	--	--	--	--	--	--	--	--	--	--	--	--	--	--	--	--	--	--
Rattus_norvegicus_newGene_3634	--	0.0	0	0.0	0	0.050561	2	0.0	0	0.142445	3	0.0	0	0.0	0	0.0	0	0.0	0	0.0	0	0.0	0	0.0	0	0.0	0	0.378959	7	0.29756	4	--	--	--	--	--	--	--	--	--	--	--	--	--	--	--	--	--	--
ENSRNOG00000006102	Pole4	31.535989999999998	2079	46.912775	2945	36.463219	3002	32.370589	2229	27.585196	1783	27.468563	1819	33.883642	2201	33.053267	2206	31.345731999999998	2205	29.894069000000002	2151	42.170491	2876	37.286137	2649	27.986382	1775	31.433385	1830	30.137312	2114	0.115582554658836	-0.357101119602122	normal	normal	normal	0.135244947927074	-0.396800573064345	normal	normal	0.115582554616611	-0.357101119621731	normal	0.92292298573286	-0.468651835233062	normal	normal	normal	0.115549888932323
Rattus_norvegicus_newGene_9915	--	0.182243	6	0.0	0	0.061019	3	0.158857	5	0.394855	12	0.083774	3	0.184457	6	0.093664	3	0.0	0	0.23865	8	0.0	0	0.135983	5	0.125332	4	0.027647	1	0.217642	7	--	--	--	--	--	--	--	--	--	--	--	--	--	--	--	--	--	--
Rattus_norvegicus_newGene_12212	--	0.0	0	0.0	0	0.066211	2	0.0	0	0.0	0	0.0	0	0.0	0	0.0	0	0.0	0	0.0	0	0.0	0	0.198399	4	0.0	0	0.0	0	0.199163	4	--	--	--	--	--	--	--	--	--	--	--	--	--	--	--	--	--	--
ENSRNOG00000009642	Cct4	50.061012	3990	38.261845	2908	49.880627	4963	49.564598	4119	47.549522	3711	49.800198	3981	46.593079	3655	52.338459	4221	53.966259	4588	49.35355	4290	38.477379	3173	50.674919	4350	47.167248	3612	63.473476	4462	52.298676	4427	0.815332889698783	0.0368594992248307	normal	normal	normal	0.952527253056485	0.0130591780932444	normal	normal	0.815332889805425	0.0368594992206262	normal	0.956553458994057	0.0408246558789596	normal	normal	normal	0.815416826253393
ENSRNOG00000016767	Ggps1	3.7108600000000003	488	1.292581	155	3.923276	660	3.454725	446	4.083394999999999	534	3.7648529999999996	506	4.699337	456	4.593289	597	4.380409	502	3.960885	569	1.447808	181	4.222088	623	3.5147839999999997	412	4.358781	486	4.527274	474	0.452155688423358	0.194719413838651	normal	normal	normal	0.447708775888671	0.218905431518504	normal	normal	0.452155688336323	0.194719413867156	normal	0.92292298573286	0.31526909045003	normal	normal	normal	0.452147058051361
ENSRNOG00000016773	Sap130	4.011299	627	3.758252	560	5.127138	1000	4.407355	718	4.17461	639	4.204411	659	4.014004	617	4.038902	638	3.976398	663	5.422518	924	6.453586	1043	4.631608	779	5.111531	767	5.038798	694	5.09221	845	0.766276413265063	-0.0508106871383715	normal	normal	normal	0.730275278405491	-0.079080129806809	normal	normal	0.76627641341733	-0.0508106871299188	normal	0.947838956991824	-0.05750396764161	normal	normal	normal	0.766332105395208
ENSRNOG00000008479	Slc8a1	32.061435	3510	10.066351000000001	1058	33.293732	4517	37.083915000000005	4234	28.726003	3081	34.338909	3760	32.731624999999994	3526	27.109771	2992	22.369753000000003	2625	42.508572	5074	5.642199	640	42.843669	5049	36.572368	3830	27.381541	2645	34.565216	4019	0.333332141485203	0.250257052375679	normal	normal	normal	0.552704446395875	0.170885793563111	normal	normal	0.333332141328511	0.250257052437239	normal	0.92292298573286	0.403749431723413	normal	normal	normal	0.333134950083773
ENSRNOG00000030127	Eml2	7.978986	677	9.332974	755	8.462917	897	8.340161	738	7.902203	657	9.400028	800	8.952577	749	7.877484	677	9.798552	887	8.113004	752	9.921796	871	8.237407	753	9.656842	788	9.72036	728	10.72727	967	0.757041772166962	-0.0622594975697128	normal	normal	normal	0.824317007910492	-0.0558204771621888	normal	normal	0.757041772213936	-0.0622594975656872	normal	0.944862933569931	-0.0752215680303422	normal	normal	normal	0.757081469506922
ENSRNOG00000040033	Rhox12	0.0	0	0.0	0	0.0	0	0.0	0	0.0	0	0.0	0	0.0	0	0.0	0	0.0	0	0.0	0	0.0	0	0.0	0	0.0	0	0.0	0	0.0	0	--	--	--	--	--	--	--	--	--	--	--	--	--	--	--	--	--	--
ENSRNOG00000025423	Map3k13	0.803295	117	0.503921	68	0.7849539999999999	149	0.508302	85	0.59937	86	0.895502	132	0.669507	96	0.659472	95	0.666674	106	0.7381059999999999	119	0.360557	52	0.716602	123	0.721611	111	0.8694120000000001	118	0.756951	115	0.841429692753176	-0.0495932650359813	normal	normal	normal	0.925835867420735	0.0262940890316334	normal	normal	0.841429692825984	-0.0495932650208092	normal	0.963111349607986	-0.0725380542773032	normal	normal	normal	0.841516717014716
ENSRNOG00000050791	Olr790	0.0	0	0.0	0	0.0	0	0.0	0	0.0	0	0.0	0	0.0	0	0.0	0	0.0	0	0.0	0	0.0	0	0.0	0	0.0	0	0.0	0	0.0	0	--	--	--	--	--	--	--	--	--	--	--	--	--	--	--	--	--	--
ENSRNOG00000018599	Gga2	22.643969	2403	34.194935	3459	20.478163	2713	21.746658	2406	18.093815	1880	19.110693	2034	23.687551	2474	17.725235	1903	21.089237	2387	18.125555	2098	27.17016	2983	25.143085	2874	23.309105	2377	18.606411	1741	25.902756	2919	0.160947240730009	-0.340373666807408	normal	normal	normal	0.182673900728624	-0.370283105897056	normal	normal	0.160947240636654	-0.340373666851917	normal	0.92292298573286	-0.482208649762494	normal	normal	normal	0.160829955539266
Rattus_norvegicus_newGene_10287	--	0.071639	2	0.116103	3	0.493725	19	0.214814	7	0.645618	18	0.933854	28	0.679111	18	0.556319	16	1.0016	29	0.5581229999999999	19	0.477838	15	0.268075	9	0.297203	9	1.222772	30	1.195484	36	--	--	--	--	--	--	--	--	--	--	--	--	--	--	--	--	--	--
ENSRNOG00000025676	Fam198a	0.514863	43	0.721541	57	1.017553	104	0.696252	60	0.754577	61	0.797018	66	0.634741	52	1.062648	88	0.764602	67	0.308427	28	1.896946	161	0.486942	43	1.185863	94	0.735789	53	0.693187	61	0.896657168653733	-0.0330890681745594	normal	normal	normal	0.976603755051875	-0.00846473938324268	normal	normal	0.896657168727913	-0.0330890681568848	normal	0.975488920211889	-0.0511508553012258	normal	normal	normal	0.896716992429403
ENSRNOG00000052842	LOC100909935	0.0	0	0.0	0	0.0	0	0.0	0	0.0	0	0.0	0	0.0	0	0.0	0	0.0	0	0.0	0	0.0	0	0.0	0	0.0	0	0.0	0	0.0	0	--	--	--	--	--	--	--	--	--	--	--	--	--	--	--	--	--	--
ENSRNOG00000013642	Lrrc41	6.802546	759	10.859151	1155	8.620865	1201	7.067579	822	8.428172	921	7.610895	852	7.864117	864	9.091149	1027	7.191091	856	7.805122	950	16.913137	1952	8.301216	998	8.992594	964	10.102853	994	8.111904	961	0.394127401687707	-0.197129457214244	normal	normal	normal	0.582764440087033	-0.148975998580876	normal	normal	0.394127401651133	-0.197129457221835	normal	0.92292298573286	-0.263505345560023	normal	normal	normal	0.39410573879998
ENSRNOG00000011912	Tmem38a	99.973915	8164	138.528992	10785	89.763397	9151	81.753998	6961	77.971146	6235	79.440178	6506	96.314781	7741	92.148598	7615	88.423615	7702	85.508766	7616	126.094925	10654	92.301643	8118	81.358566	6384	79.505234	5726	101.557838	8808	0.0802980961259403	-0.405669591165485	normal	normal	normal	0.151677470217663	-0.389324922945817	normal	normal	0.0802980960700633	-0.405669591203472	normal	0.92292298573286	-0.543796202932451	normal	normal	normal	0.0802398084928154
ENSRNOG00000026937	Arsk	3.43356	402	1.921096	215	3.503781	512	3.602001	440	3.251503	373	3.496021	411	4.177598	482	3.811841	452	4.469911	559	4.062321	519	1.226037	149	3.535303	446	3.644412	410	4.253222	440	3.354053	417	0.484632953328947	0.152020465521623	normal	normal	normal	0.69668193447619	0.102689487098346	normal	normal	0.484632953420787	0.152020465508423	normal	0.92292298573286	0.192699341249511	normal	normal	normal	0.484780726189332
ENSRNOG00000008994	Arpc4	34.214127	1838	70.570984	3614	36.910294	2475	44.64901	2501	38.167034	2008	40.529781	2184	53.418671	2824	46.069019	2504	38.947102	2232	28.723885	1683	86.55912	4810	48.256832	2792	45.930702	2371	39.236794	1859	41.975517	2395	0.455386583384794	-0.191601689621616	normal	normal	normal	0.448157992705284	-0.217709968408763	normal	normal	0.455386583245486	-0.191601689664831	normal	0.92292298573286	-0.30211391274083	normal	normal	normal	0.455257422527018
Rattus_norvegicus_newGene_6966	--	0.0	0	0.0	0	0.0	0	0.0	0	0.0	0	0.0	0	0.0	0	0.0	0	0.0	0	0.0	0	0.0	0	0.16388	2	0.0	0	0.0	0	0.0	0	--	--	--	--	--	--	--	--	--	--	--	--	--	--	--	--	--	--
ENSRNOG00000019196	Xpnpep3	4.324432	1061	2.347047	549	4.325369	1325	3.989334	1020	4.123128	991	3.484645	857	4.352061	1051	3.729778	926	3.469634	908	3.873181	1036	1.731778	440	4.378638	1157	3.224152	760	3.933312	851	3.795199	989	0.867411823227773	0.0364394958280697	normal	normal	normal	0.983236727565764	0.00551423401749049	normal	normal	0.867411823229695	0.036439495827843	normal	0.968320376049154	0.0463100900400446	normal	normal	normal	0.867430973677515
ENSRNOG00000018916	Bcl7c	8.752492	326	21.01042	746	13.019812	606	12.589313	489	9.738184	356	9.56488	358	10.068686	370	11.657884	440	11.62627	462	11.460699	466	25.626621	988	11.487342	461	12.303749	441	12.577908	414	11.35078	449	0.231887253527129	-0.311446292624013	normal	normal	normal	0.205726976600158	-0.365133409169981	normal	normal	0.231887253426361	-0.311446292676952	normal	0.92292298573286	-0.515055567706402	normal	normal	normal	0.231520211602022
ENSRNOG00000012604	Swsap1	3.4263570000000003	278	6.5469409999999995	531	3.715261	375	5.659241	487	4.015575	315	5.02689	417	5.516468	438	4.901632	400	5.131964	452	4.169899	378	7.9864809999999995	658	4.10546	355	4.329264	344	4.9930460000000005	366	5.013816	433	0.975277958148714	-0.00804878557011028	normal	normal	normal	0.766715067458929	-0.0855672411987992	normal	normal	0.975277958145625	-0.00804878557079078	normal	0.994567861751624	-0.0131575857223015	normal	normal	normal	0.975273145556142
ENSRNOG00000018502	Mon1a	4.450792	350	8.785583	658	6.097534	598	4.668828	383	5.416886	417	4.986261	393	5.755048	445	6.119984	487	6.20942	520	4.977619	427	8.802201	715	6.712963	568	6.303952	476	6.429966	446	7.335885	612	0.23014811980455	-0.299824831500236	normal	normal	normal	0.385429902073426	-0.246374765133146	normal	normal	0.23014811974983	-0.299824831523051	normal	0.92292298573286	-0.445174971547031	normal	normal	normal	0.229981151309929
ENSRNOG00000004287	Wdr83	4.662466	208	5.57961	237	4.244256	236	5.08806	237	5.173581	226	5.414382	242	4.774137	210	5.444627	246	4.537796	216	5.787673	282	7.729837	357	3.832223	184	5.666296	243	4.780757	188	4.866673	231	0.889435590833908	0.0315390262751375	normal	normal	normal	0.917233861082496	0.0282263747824474	normal	normal	0.889435590872473	0.0315390262689239	normal	0.973957676901471	0.0413840753353657	normal	normal	normal	0.889453653391944
ENSRNOG00000012410	S100a1	36.637424	395	91.543831	940	35.079319	472	37.470585	421	40.711296	430	36.060791	390	37.631821	399	38.196972	417	50.294125	578	41.197025	484	101.135544	1127	42.646881	495	64.366943	666	34.454929	328	38.894463	445	0.197245325740347	-0.342429356755174	normal	normal	normal	0.298201142419075	-0.301403437184741	normal	normal	0.197245325611427	-0.342429356845421	normal	0.92292298573286	-0.633688157694528	normal	normal	normal	0.196453639469777
ENSRNOG00000010776	Atp13a1	4.481461	675	5.708323	820	5.649171	1063	5.029817	790	5.757098	849	4.790549	724	5.336523	791	8.819303	1344	4.796046	771	6.164384	1013	7.150521	1115	5.662653	919	5.95956	863	7.967487	1059	4.786789	766	0.727143766683541	-0.0715963611257595	normal	normal	normal	0.814180365477805	-0.0597016241918529	normal	normal	0.727143766722552	-0.0715963611219912	normal	0.936653176038999	-0.0874216459284142	normal	normal	normal	0.727181880889322
ENSRNOG00000019936	Anapc15	10.904325	165	17.576878	253	11.304057	213	12.196921	192	10.912944	162	10.391345	158	10.888799	162	7.939943	122	10.79863	174	10.324381	170	18.160898	284	16.799189	273	11.282188	164	13.301806	177	10.076916	162	0.37514617699251	-0.221732399993609	normal	normal	normal	0.388613098339845	-0.24534879823499	normal	normal	0.375146177025615	-0.221732399983613	normal	0.92292298573286	-0.329657682332047	normal	normal	normal	0.374999826386784
ENSRNOG00000019336	Gata3	0.242582	25	0.316555	31	0.247449	32	0.293519	31	0.418203	42	0.242388	25	0.414892	42	0.568934	58	0.626069	68	0.351297	39	0.245017	26	0.324993	36	0.258185	25	0.591428	53	0.117535	13	--	--	--	--	--	0.761348254132932	0.0868816399296936	normal	normal	--	--	--	--	--	--	--	--	--
ENSRNOG00000009789	Topbp1	2.88684	473	0.459984	72	2.87378	588	2.241156	383	2.263224	363	2.456727	404	2.414581	390	3.071499	510	1.964609	344	2.91118	521	0.137552	24	2.38428	421	1.970291	311	4.238025	613	2.379143	414	0.770532529476899	0.0775026539537303	normal	normal	normal	0.799904800888632	0.07218942837419	normal	normal	0.77053252940896	0.0775026539791153	normal	0.949060640565614	0.167691226398631	normal	normal	normal	0.77052705986912
Rattus_norvegicus_newGene_10523	--	0.0	0	0.450946	31	0.2401	22	0.35921600000000004	27	0.264852	19	0.13774999999999998	11	0.221191	16	0.287701	21	0.501763	38	0.369278	29	0.262955	20	0.0	0	0.771133	53	0.401626	26	0.454374	25	--	--	--	--	--	--	--	--	--	--	--	--	--	--	--	--	--	--
Rattus_norvegicus_newGene_5888	--	0.151941	2	0.721803	7	2.159549	25	2.168586	21	2.109701	19	2.40896	22	1.685948	15	2.405987	22	1.407704	14	1.703639	17	0.86381	8	1.765346	18	0.914667	8	1.381612	11	1.479633	15	--	--	--	--	--	--	--	--	--	--	--	--	--	--	--	--	--	--
Rattus_norvegicus_newGene_9969	--	0.256981	5	0.0	0	0.0	0	0.0	0	0.0	0	0.0	0	0.32951	7	0.172331	4	0.0	0	0.0	0	0.872882	17	0.275109	6	0.0	0	0.0	0	0.0	0	--	--	--	--	--	--	--	--	--	--	--	--	--	--	--	--	--	--
ENSRNOG00000053312	AABR07065656.4	0.0	0	0.138378	2	0.0	0	0.0	0	0.0	0	0.0	0	0.0	0	0.0	0	0.0	0	0.0	0	0.0	0	0.0	0	0.0	0	0.0	0	0.0	0	--	--	--	--	--	--	--	--	--	--	--	--	--	--	--	--	--	--
ENSRNOG00000054770	Rdh11	4.350677	267	5.770357000000001	337	4.2284250000000005	323	4.89213	312	3.827042	230	4.51053	277	4.911383	296	4.231292000000001	262	3.882048	254	3.53592	237	9.301204	590	5.874474	388	5.457927	320	5.606054	303	4.537573	296	0.542664575226086	-0.143189346127373	normal	normal	normal	0.479347478354782	-0.193984025073438	normal	normal	0.542664575272352	-0.143189346118874	normal	0.92292298573286	-0.194861360171645	normal	normal	normal	0.54264453480665
Rattus_norvegicus_newGene_6797	--	0.056448	1	0.0	0	0.0	0	0.517495	8	0.0	0	0.0	0	0.0	0	0.0	0	0.0	0	0.0	0	0.0	0	0.0	0	0.0	0	0.0	0	0.137821	3	--	--	--	--	--	--	--	--	--	--	--	--	--	--	--	--	--	--
ENSRNOG00000003496	Tbc1d9	1.837795	387	0.653746	135	1.9196210000000002	500	1.334661	293	1.8241829999999999	376	1.406217	301	1.796723	366	1.880411	398	1.018991	225	1.082851	256	0.581341	131	1.970073	438	1.146835	233	2.013525	373	1.341258	290	0.921940670930379	0.0251579007040037	normal	normal	normal	0.820539525762607	0.0651942313475774	normal	normal	0.921940670922835	0.0251579007057072	normal	0.983466098469831	0.0396781506388335	normal	normal	normal	0.921957649610894
ENSRNOG00000001953	Bace2	6.936254	464	9.52827	607	6.386376	533	7.534266	525	7.034999	461	7.140576	479	6.932317	456	6.694587	453	6.254344	446	5.227138	381	11.170874	773	11.27195	812	9.960657	640	7.724418	456	5.384778	383	0.622252264448747	-0.115482326621159	normal	normal	normal	0.624020546945876	-0.134466931638386	normal	normal	0.622252264442908	-0.115482326622122	normal	0.925602033834057	-0.156547564307041	normal	normal	normal	0.622226309427959
ENSRNOG00000016954	Olr142	0.0	0	0.0	0	0.0	0	0.0	0	0.0	0	0.0	0	0.0	0	0.0	0	0.0	0	0.0	0	0.0	0	0.0	0	0.0	0	0.0	0	0.0	0	--	--	--	--	--	--	--	--	--	--	--	--	--	--	--	--	--	--
ENSRNOG00000027971	Lrrc31	0.02192	4	0.0	0	0.051675	11	0.011529	2	0.019272	4	0.040752	7	0.024428	5	0.064823	11	0.0	0	0.056649	11	0.0	0	0.022322	5	0.062557	10	0.07338	11	0.0	0	--	--	--	--	--	--	--	--	--	--	--	--	--	--	--	--	--	--
ENSRNOG00000038176	Ufm1	7.012001	565	4.919302	378	6.859983	690	6.548493	551	6.326019	500	6.783801	549	7.597398	603	7.730788	631	7.268751	625	5.994108	527	6.403232	534	8.548793	742	6.658249	516	9.50252	676	6.805882	583	0.914205952421175	0.0197035817950697	normal	normal	normal	0.980905165850992	0.00573926572373582	normal	normal	0.914205937265723	0.0197035826439964	normal	0.982646531645768	0.0228143444941343	normal	normal	normal	0.914237380182778
ENSRNOG00000013208	Olr382	0.0	0	0.0	0	0.0	0	0.0	0	0.0	0	0.0	0	0.0	0	0.0	0	0.0	0	0.0	0	0.0	0	0.0	0	0.0	0	0.0	0	0.0	0	--	--	--	--	--	--	--	--	--	--	--	--	--	--	--	--	--	--
ENSRNOG00000047287	Nucks1	22.557165	1458	6.635205	409	23.857525	1914	23.016769	1551	21.276369	1347	24.457565	1586	22.168051	1410	21.301317	1393	20.978117	1446	24.324152	1715	3.677027	246	23.194502	1615	20.673756	1284	21.873377	1247	21.243862	1459	0.390349840558876	0.22405751112667	normal	normal	normal	0.509263574140763	0.190846966064657	normal	normal	0.390349840413794	0.224057511181122	normal	0.92292298573286	0.372108612808461	normal	normal	normal	0.390187471172903
ENSRNOG00000002497	Anos1	0.0	0	0.0	0	0.0	0	0.0	0	0.0	0	0.0	0	0.0	0	0.0	0	0.0	0	0.0	0	0.0	0	0.0	0	0.0	0	0.0	0	0.0	0	--	--	--	--	--	--	--	--	--	--	--	--	--	--	--	--	--	--
ENSRNOG00000018845	Snapc4	0.896512	136	0.602116	87	1.169846	221	1.126655	178	1.372699	204	1.074929	163	0.948389	141	1.085828	167	1.143574	184	1.012296	168	0.83561	131	0.990346	162	1.199068	175	1.5427680000000001	206	0.97235	156	0.210541220834793	0.290954926569064	normal	normal	normal	0.322007455754433	0.273222299094993	normal	normal	0.210541221021353	0.290954926509776	normal	0.92292298573286	0.390615479907822	normal	normal	normal	0.210808856134513
ENSRNOG00000029736	H2afb3	0.0	0	0.0	0	0.0	0	0.0	0	0.0	0	0.0	0	0.0	0	0.0	0	0.0	0	0.0	0	0.0	0	0.0	0	0.0	0	0.0	0	0.0	0	--	--	--	--	--	--	--	--	--	--	--	--	--	--	--	--	--	--
ENSRNOG00000010060	Panx1	0.30231	34	0.564919	60	0.801246	110	0.324724	37	0.5821	63	0.82498	87	0.76408	83	0.694483	78	0.239623	29	0.389961	47	0.640435	73	1.467922	174	0.56233	60	0.396985	39	0.465944	55	0.941402096587599	-0.0195874206083934	normal	normal	normal	0.698622150335141	0.11223014609877	normal	normal	0.941402096601423	-0.0195874206037187	normal	0.98608948411051	-0.0395048268014964	normal	normal	normal	0.941428134470258
Rattus_norvegicus_newGene_9645	--	1.580803	272	2.031919	333	1.709822	367	1.560369	280	1.164918	197	1.87974	325	1.580131	268	1.476254	257	1.679689	308	2.404423	451	2.356046	420	1.589616	295	1.781177	295	2.11191	321	1.842212	337	0.392964958713582	-0.202416050892627	normal	normal	normal	0.473889488286291	-0.198311527174146	normal	normal	0.392964958759869	-0.202416050881974	normal	0.92292298573286	-0.277818066273751	normal	normal	normal	0.392952382770378
ENSRNOG00000061121	Wdfy3	5.23476	2080	2.162361	820	5.988054	2971	4.784383	1982	5.105082	1987	5.222612	2082	5.154015	2016	5.071103	2039	4.119438	1746	5.153614	2234	1.723716	709	6.435775	2754	6.17698	2358	7.642023	2678	5.213632	2200	0.648463593326504	0.112063104846152	normal	normal	normal	0.684149858274186	0.114266189267099	normal	normal	0.648463593252364	0.112063104861622	normal	0.926714182614546	0.161686814124148	normal	normal	normal	0.648459677980074
ENSRNOG00000026286	Nhlrc1	6.212869	280	4.416415	190	8.575593	482	8.234785	387	8.511763	375	7.552359	341	9.78856	434	6.008609	274	9.101615	437	7.627687	375	3.143899	147	5.525016	268	8.757697	379	10.203676	405	9.173138	439	0.256299307024375	0.245441006885559	normal	normal	normal	0.446119156334151	0.200655472645418	normal	normal	0.256299307152533	0.245441006858828	normal	0.92292298573286	0.309751875862986	normal	normal	normal	0.256546372730167
ENSRNOG00000025725	Ly6k	0.0	0	0.0	0	0.0	0	0.0	0	0.0	0	0.0	0	0.0	0	0.0	0	0.0	0	0.0	0	0.0	0	0.0	0	0.0	0	0.0	0	0.0	0	--	--	--	--	--	--	--	--	--	--	--	--	--	--	--	--	--	--
Rattus_norvegicus_newGene_11177	--	0.0	0	0.0	0	0.0	0	0.0	0	0.0	0	0.0	0	0.0	0	0.0	0	0.0	0	0.0	0	0.0	0	0.0	0	0.0	0	0.936942	10	0.0	0	--	--	--	--	--	--	--	--	--	--	--	--	--	--	--	--	--	--
ENSRNOG00000061739	Klrk1	3.504637	151	1.150582	47	3.217677	165	5.11026	230	3.203011	136	2.8473170000000003	124	3.303043	140	9.004499	393	1.74288	81	2.454954	116	1.263375	57	2.209712	104	1.755865	74	4.958898	186	1.621097	71	0.274991390072457	0.289275509356969	normal	normal	normal	0.708714034712483	0.108283421551861	normal	normal	0.274991390070346	0.289275509357986	normal	0.92292298573286	0.523713051868999	normal	normal	normal	0.274855326915902
ENSRNOG00000032394	Tymp	7.556482	671	12.372026	1048	9.552108	1059	7.489949	694	8.420139	733	10.230091	912	9.21629	806	7.431285	668	8.297748	786	8.78569	851	13.069558	1201	6.765944	648	8.439104	720	9.992939	783	9.36938	884	0.439340864495806	-0.184005578335568	normal	normal	normal	0.679790948869395	-0.113206981225902	normal	normal	0.439340864443761	-0.184005578346971	normal	0.92292298573286	-0.253801155403462	normal	normal	normal	0.439301675657573
Rattus_norvegicus_newGene_4939	--	1.260924	156	0.216925	28	1.505305	236	1.5003639999999998	165	1.2012740000000002	162	1.408331	135	1.194215	157	1.1924830000000002	147	0.952117	130	1.357672	169	0.073019	13	1.140734	154	0.850173	110	1.4675280000000002	150	1.036214	134	0.607396688458089	0.136280005693533	normal	normal	normal	0.717658681456473	0.102240936097234	normal	normal	0.607396688408944	0.136280005713944	normal	0.924064731052471	0.301526447263382	normal	normal	normal	0.607454487985105
ENSRNOG00000013229	Mthfs	4.399906	458	3.870134	384	6.042559	785	4.725666	513	5.713996	582	6.40081	668	4.804578	492	6.392381	673	7.861808	872	5.942027	674	3.747551	404	5.389954	604	4.912634	491	5.987636	549	6.576869	727	0.425174728930801	0.160381531985506	normal	normal	normal	0.353101821453739	0.224625378347232	normal	normal	0.425174729062543	0.160381531970192	normal	0.92292298573286	0.193679585576755	normal	normal	normal	0.425327631408967
ENSRNOG00000020720	Fbxw12	0.0	0	0.0	0	0.0	0	0.0	0	0.0	0	0.0	0	0.0	0	0.0	0	0.0	0	0.0	0	0.0	0	0.0	0	0.0	0	0.0	0	0.0	0	--	--	--	--	--	--	--	--	--	--	--	--	--	--	--	--	--	--
ENSRNOG00000017459	C1ql3	0.479913	14	0.061713	2	0.631814	23	0.137105	5	0.156541	5	0.353362	11	0.15739	5	0.688644	21	0.624462	20	0.485697	16	0.0	0	0.322	11	0.118884	4	0.699215	18	0.370045	12	--	--	--	--	--	--	--	--	--	--	--	--	--	--	--	--	--	--
Rattus_norvegicus_newGene_5900	--	0.0	0	0.155151	2	0.102554	2	0.129946	2	0.0	0	0.0	0	0.0	0	0.0	0	0.0	0	0.0	0	0.0	0	0.0	0	0.0	0	0.0	0	0.0	0	--	--	--	--	--	--	--	--	--	--	--	--	--	--	--	--	--	--
ENSRNOG00000002167	Dmp1	0.70083	73	0.226801	23	1.189885	153	0.823875	89	1.166761	118	1.40543	146	0.689774	70	0.63632	67	0.71402	79	1.216863	137	0.224902	24	1.224652	136	0.887183	88	0.664735	61	0.605541	67	0.220661143088209	0.326119788090935	normal	normal	normal	0.197067915385202	0.370151965366176	normal	normal	0.220661143092861	0.326119788087359	normal	0.92292298573286	0.680118005080967	normal	normal	normal	0.220318219154536
ENSRNOG00000050920	Prl3d1	0.0	0	0.0	0	0.0	0	0.0	0	0.0	0	0.0	0	0.0	0	0.0	0	0.0	0	0.0	0	0.0	0	0.0	0	0.0	0	0.0	0	0.0	0	--	--	--	--	--	--	--	--	--	--	--	--	--	--	--	--	--	--
Rattus_norvegicus_newGene_2459	--	0.210152	7	0.206829	7	0.22689	10	0.0	0	0.544461	18	0.407879	14	0.290127	10	0.2516	9	0.112807	4	0.343192	12	0.553594	19	0.312246	11	0.340459	11	0.583153	17	0.0	0	--	--	--	--	--	--	--	--	--	--	--	--	--	--	--	--	--	--
Rattus_norvegicus_newGene_6847	--	0.311657	4	0.0	0	0.0	0	0.0	0	0.180245	2	0.0	0	0.0	0	0.287526	4	0.0	0	0.075876	1	0.0	0	0.0	0	0.0	0	0.0	0	0.0	0	--	--	--	--	--	--	--	--	--	--	--	--	--	--	--	--	--	--
ENSRNOG00000010807	Cox6c	856.330383	14489	1132.105713	18264	771.539917	16299	730.714905	12892	812.93335	13471	718.991577	12202	647.492371	10784	719.394409	12318	730.641541	13187	704.213806	12997	910.489319	15940	615.455017	11217	598.443604	9730	552.410156	8244	601.43573	10809	0.214602448956044	-0.282040678571596	normal	normal	normal	0.351198124889654	-0.250285496867815	normal	normal	0.214602448881211	-0.282040678593533	normal	0.92292298573286	-0.370612829075225	normal	normal	normal	0.214575463593032
ENSRNOG00000005438	Pcsk2	0.011366	3	0.0	0	0.018208	4	0.030885	6	0.0	0	0.0	0	0.0	0	0.027631	5	0.0	0	0.0	0	0.0	0	0.040838	8	0.032649	6	0.0	0	0.0	0	--	--	--	--	--	--	--	--	--	--	--	--	--	--	--	--	--	--
ENSRNOG00000051950	Cnga3	0.0	0	0.0	0	0.0	0	0.0	0	0.0	0	0.0	0	0.0	0	0.023647	3	0.0	0	0.0	0	0.0	0	0.0	0	0.0	0	0.0	0	0.0	0	--	--	--	--	--	--	--	--	--	--	--	--	--	--	--	--	--	--
Rattus_norvegicus_newGene_10122	--	0.22728199999999998	24	0.14797	10	0.39011399999999996	44	0.35515300000000005	45	0.0	0	0.43965200000000004	44	0.340486	34	0.133265	11	0.41879500000000003	46	0.374104	51	0.302872	29	0.298744	43	0.238259	30	0.437574	28	0.5295569999999999	53	0.795295415211802	0.050977927415311	normal	normal	normal	0.93991888745647	-0.0146169255102087	normal	normal	0.795295415199023	0.0509779274207633	normal	0.953763441334107	0.314524362717656	normal	normal	normal	0.795107824051126
Rattus_norvegicus_newGene_258	--	6.887889	1830	1.267192	309	7.906478999999999	2729	6.675281	1827	7.574367	1940	5.900056	1607	8.476945	2225	8.072945	2225	6.5362100000000005	1909	7.301374	2150	0.410007	130	7.5462620000000005	2200	5.799822	1522	9.325285000000001	2208	6.086152	1751	0.579469635005043	0.147462387490156	normal	normal	normal	0.649518747245346	0.130071624290253	normal	normal	0.579469634850396	0.147462387553418	normal	0.92292298573286	0.311637314759571	normal	normal	normal	0.579226355572266
ENSRNOG00000027924	Fam83g	0.111594	12	0.133035	14	0.060264	9	0.195942	22	0.217946	23	0.108777	12	0.058008	7	0.242941	27	0.0	0	0.186963	22	0.167472	19	0.059998	7	0.047598	5	0.203068	20	0.143498	17	--	--	--	--	--	--	--	--	--	--	--	--	--	--	--	--	--	--
Rattus_norvegicus_newGene_59	--	0.0	0	0.0	0	0.0	0	0.0	0	0.433126	5	0.0	0	0.074948	1	0.303304	4	0.277873	3	0.0	0	0.0	0	0.659191	8	0.076774	1	0.169528	2	0.0	0	--	--	--	--	--	--	--	--	--	--	--	--	--	--	--	--	--	--
ENSRNOG00000061169	AABR07060952.1	0.0	0	0.0	0	0.0	0	0.0	0	0.0	0	0.0	0	0.0	0	0.391606	7	0.0	0	0.0	0	0.282454	5	0.0	0	0.0	0	0.0	0	0.106028	2	--	--	--	--	--	--	--	--	--	--	--	--	--	--	--	--	--	--
ENSRNOG00000046305	LOC103690114	1.422345	141	0.881144	83	1.733657	214	1.91558	197	1.538668	149	1.696754	168	1.5655	152	2.392965	239	1.576007	166	2.180763	235	0.718382	74	1.5017	160	1.647167	156	2.347773	204	1.599156	168	0.311412840423861	0.236281392712516	normal	normal	normal	0.601472471930681	0.143663316431547	normal	normal	0.311412840625553	0.236281392662857	normal	0.92292298573286	0.318693475159862	normal	normal	normal	0.311795933648316
ENSRNOG00000011027	Uba5	9.296515	832	8.52991	728	11.653172	1301	7.60757	710	9.355064	820	7.941798	713	7.984557	703	9.59678	869	8.861012	845	8.35849	816	5.777589	535	9.655933	930	9.082356	781	11.667512	920	9.208371	875	0.163822228142525	-0.250562560013709	normal	normal	normal	0.404945347175248	-0.194195146199353	normal	normal	0.16382222833201	-0.250562559983811	normal	0.92292298573286	-0.288413775452328	normal	normal	normal	0.163980563090193
Rattus_norvegicus_newGene_1404	--	0.0	0	0.114583	4	0.102164	5	0.242546	9	0.0	0	0.439062	16	0.084963	3	0.086098	4	0.0	0	0.379842	15	0.0	0	0.160224	7	0.0	0	0.051756	2	0.0	0	--	--	--	--	--	--	--	--	--	--	--	--	--	--	--	--	--	--
ENSRNOG00000025189	Mettl18	1.425328	81	0.593033	33	1.345558	96	1.697717	101	1.513408	85	2.401651	137	2.070594	116	1.958033	113	1.473634	90	1.66641	104	0.769359	46	2.655388	163	1.897791	104	2.938613	147	2.124559	128	0.0983170480657615	0.429516816568687	normal	normal	normal	0.170888449781704	0.396750071090553	normal	normal	0.098317048173888	0.429516816461423	normal	0.92292298573286	0.703693694826179	normal	normal	normal	0.0984391942958884
ENSRNOG00000009438	Serpina6	0.0	0	0.0	0	0.0	0	0.0	0	0.068337	4	0.0	0	0.0	0	0.0	0	0.0	0	0.0	0	0.0	0	0.0	0	0.0	0	0.0	0	0.0	0	--	--	--	--	--	--	--	--	--	--	--	--	--	--	--	--	--	--
ENSRNOG00000001408	Actl6b	0.0	0	0.0	0	0.0	0	0.0	0	0.0	0	0.0	0	0.0	0	0.0	0	0.0	0	0.0	0	0.0	0	0.0	0	0.0	0	0.0	0	0.0	0	--	--	--	--	--	--	--	--	--	--	--	--	--	--	--	--	--	--
Rattus_norvegicus_newGene_5289	--	0.0	0	0.0	0	0.28277	4	0.0	0	0.0	0	0.0	0	0.0	0	0.0	0	0.0	0	0.0	0	0.0	0	0.0	0	0.0	0	0.0	0	0.0	0	--	--	--	--	--	--	--	--	--	--	--	--	--	--	--	--	--	--
ENSRNOG00000039856	Lrrc73	0.0	0	0.056625	3	0.257608	16	0.291622	15	0.302445	15	0.048812	3	0.0	0	0.297126	15	0.015937	1	0.207585	12	0.078072	4	0.222085	12	0.135305	7	0.057361	3	0.099999	6	--	--	--	--	--	--	--	--	--	--	--	--	--	--	--	--	--	--
ENSRNOG00000014385	Wnt2b	0.450155	31	0.234292	15	0.447028	38	0.42837	30	0.890149	59	0.742765	50	0.402352	27	0.572558	39	1.057954	76	1.150589	85	0.599898	42	0.302449	22	0.949817	62	0.236702	14	0.807089	58	--	--	--	--	--	0.0839977394209809	0.500247511850019	normal	normal	--	--	--	--	--	--	--	--	--
ENSRNOG00000001827	Masp1	42.834458000000005	3008	53.708944	3593	45.167812999999995	3956	40.925556	2993	36.2784	2492	51.224762999999996	3606	52.679308999999996	3639	51.70101	3671	59.766155000000005	4475	57.53704	4405	74.098866	5382	40.765034	3082	59.326164	3998	57.430878	3553	59.914965	4465	0.434088389073972	-0.170591726243294	normal	normal	normal	0.582177805181174	-0.14406797666418	normal	normal	0.434088389038835	-0.170591726248791	normal	0.92292298573286	-0.216682121540804	normal	normal	normal	0.434104982999889
Rattus_norvegicus_newGene_9527	--	0.0	0	0.0	0	0.238427	5	0.0	0	0.0	0	0.019775	1	0.0	0	0.0	0	0.0	0	0.0	0	0.0	0	0.0	0	0.0	0	0.0	0	0.0	0	--	--	--	--	--	--	--	--	--	--	--	--	--	--	--	--	--	--
ENSRNOG00000025848	Sspo	0.010123	6	0.0	0	0.041196	31	0.004963	4	0.0	0	0.005748	4	0.005915	4	0.009555	6	0.01082	7	0.020008	13	0.0	0	0.002508	2	0.0	0	0.043352	23	0.003644	3	--	--	--	--	--	--	--	--	--	--	--	--	--	--	--	--	--	--
ENSRNOG00000007636	Cadps2	1.423398	243	0.364812	60	1.257563	268	1.439595	256	1.311164	219	1.511898	259	1.183795	199	1.825113	315	1.145057	208	0.699199	130	0.332234	59	1.068478	196	1.732697	284	1.828953	275	0.746277	135	0.318682585287464	0.263749265232036	normal	normal	normal	0.44933010832626	0.21932254703019	normal	normal	0.318682585231049	0.263749265258904	normal	0.92292298573286	0.470497586935533	normal	normal	normal	0.318552118436359
ENSRNOG00000021812	Scx	7.513915	322	11.4792	469	9.646089	516	6.179713	276	3.365365	142	2.918174	126	10.535196	445	10.197822	442	5.166204	237	6.011776	281	5.464578	243	10.985497	507	6.433038	265	12.43829	470	6.979487	318	0.00249875912561169	-0.781860296937475	down	down	down	7.34956051072744e-05	-1.08957185175723	down	down	0.00249875912092551	-0.781860297048903	down	0.396345213763646	-1.26477922480845	normal	normal	normal	0.00242475251672043
Rattus_norvegicus_newGene_10275	--	0.0	0	0.297915	9	0.186111	7	0.048241	2	1.06262	31	0.235808	7	0.603192	18	0.415217	13	0.323623	10	0.261464	9	0.0	0	0.408952	13	0.269919	8	0.0	0	0.0	0	--	--	--	--	--	--	--	--	--	--	--	--	--	--	--	--	--	--
ENSRNOG00000049797	NEWGENE_1311658	0.0	0	0.0	0	0.0	0	0.069426	3	0.0	0	0.181431	6	0.0	0	0.037451	2	0.092474	4	0.0	0	0.253708	9	0.053861	2	0.11847	4	0.124969	4	0.056258	2	--	--	--	--	--	--	--	--	--	--	--	--	--	--	--	--	--	--
ENSRNOG00000043388	Irf3	9.037345	493	5.208538	271	13.907398	947	10.302124	586	12.39897	663	10.141931	555	9.481338	509	13.81536	763	9.749952	568	10.806631	643	6.658221	376	10.891184	640	12.249521	642	13.855881	667	9.680074	561	0.541577383438361	0.148507291316843	normal	normal	normal	0.588277514779951	0.151459086754534	normal	normal	0.541577383400603	0.148507291324909	normal	0.92292298573286	0.210913567587366	normal	normal	normal	0.541654449801642
ENSRNOG00000028765	AABR07072748.1	0.0	0	0.0	0	0.0	0	0.0	0	0.0	0	0.0	0	0.0	0	0.0	0	0.0	0	0.0	0	0.0	0	0.0	0	0.0	0	0.0	0	0.0	0	--	--	--	--	--	--	--	--	--	--	--	--	--	--	--	--	--	--
ENSRNOG00000004926	Mettl15	1.394002	278	0.934234	178	1.170742	291	1.465062	304	1.03782	203	1.504169	300	1.458802	286	1.770702	357	1.345662	286	2.033539	442	1.05362	217	1.374915	295	1.531724	293	1.65849	291	1.873466	396	0.623620338716075	0.110813124547241	normal	normal	normal	0.886832577053316	0.0382221390210012	normal	normal	0.623620338809243	0.110813124533127	normal	0.925602033834057	0.14476801204331	normal	normal	normal	0.623691472427977
ENSRNOG00000054359	Vom1r75	0.0	0	0.0	0	0.0	0	0.0	0	0.0	0	0.0	0	0.0	0	0.0	0	0.0	0	0.0	0	0.0	0	0.0	0	0.0	0	0.0	0	0.0	0	--	--	--	--	--	--	--	--	--	--	--	--	--	--	--	--	--	--
ENSRNOG00000019942	Fbxo17	0.323785	18	0.066065	4	0.451375	31	0.448765	26	0.102325	6	0.227625	13	0.351724	19	0.214721	12	0.360504	21	0.600067	36	0.130057	8	0.834773	49	0.373895	20	0.286813	14	0.058954	4	--	--	--	--	--	--	--	--	--	--	--	--	--	--	--	--	--	--
ENSRNOG00000052393	Bscl2	3.472204	149	7.107153	291	4.090436	219	5.355991	240	4.248681	179	4.485122	193	4.957232	209	5.195027	226	5.31281	243	4.743548	222	9.528013	423	5.036363	233	5.919353	244	5.310626	201	3.788439	173	0.722902012738044	-0.0920681745470419	normal	normal	normal	0.606272958927962	-0.148855820006618	normal	normal	0.722902012726755	-0.0920681745500007	normal	0.93532176239658	-0.150399613384487	normal	normal	normal	0.722800374047611
ENSRNOG00000047398	LOC100912067	0.0	0	0.0	0	0.0	0	0.0	0	0.0	0	0.0	0	0.0	0	0.0	0	0.0	0	0.0	0	0.0	0	0.0	0	0.0	0	0.0	0	0.0	0	--	--	--	--	--	--	--	--	--	--	--	--	--	--	--	--	--	--
ENSRNOG00000001298	Slc5a4b	0.0	0	0.0	0	0.0	0	0.0	0	0.0	0	0.0	0	0.0	0	0.0	0	0.0	0	0.0	0	0.0	0	0.0	0	0.0	0	0.0	0	0.0	0	--	--	--	--	--	--	--	--	--	--	--	--	--	--	--	--	--	--
ENSRNOG00000002539	Prm2	0.0	0	0.0	0	0.0	0	0.0	0	0.0	0	0.0	0	0.0	0	0.0	0	0.0	0	0.0	0	0.0	0	0.0	0	0.0	0	0.0	0	0.0	0	--	--	--	--	--	--	--	--	--	--	--	--	--	--	--	--	--	--
ENSRNOG00000025406	Iqgap2	5.016045	1416	0.896167	242	4.317044	1521	5.749474	1692	4.110545	1137	5.176103	1466	4.733969	1315	5.02564	1436	4.237487	1276	5.102941	1571	0.190147	56	6.228621	1894	3.105625	843	5.036666	1254	5.621495	1685	0.302934841426993	0.274502484265506	normal	normal	normal	0.507144645600803	0.191111415070169	normal	normal	0.302934841240007	0.274502484372526	normal	0.92292298573286	0.555044072712389	normal	normal	normal	0.302151900196772
Rattus_norvegicus_newGene_11860	--	4.91295	183	3.929319	139	0.171363	8	5.52132	214	5.008087	182	1.739485	65	0.16508	7	5.158907	194	5.136061	203	0.297263	13	4.18063	161	0.193115	8	0.074532	3	3.716915	122	0.180596	8	0.728581517309167	0.0791829758045607	normal	normal	normal	0.977561574246007	0.00666124567433801	normal	normal	0.728581517223202	0.0791829758439043	normal	0.936788362155743	0.328342358359846	normal	normal	normal	0.727914350442344
ENSRNOG00000024298	LOC685762	0.0	0	0.0	0	0.0	0	0.0	0	0.0	0	0.0	0	0.0	0	0.0	0	0.0	0	0.0	0	0.0	0	0.0	0	0.0	0	0.0	0	0.0	0	--	--	--	--	--	--	--	--	--	--	--	--	--	--	--	--	--	--
ENSRNOG00000010024	Cyb5r4	8.315508	701	4.490665	361	8.341221	877	6.423365	564	8.236962	680	9.33472	789	9.328777	773	9.258444	789	6.993993	629	9.250246	850	3.925312	342	9.387949	852	7.505758	608	9.502983	706	7.943282	711	0.621131368166975	0.112790150729802	normal	normal	normal	0.461909702005357	0.193178159063822	normal	normal	0.621131368165463	0.11279015073001	normal	0.925602033834057	0.14875785490654	normal	normal	normal	0.621183825112227
ENSRNOG00000053469	AABR07030861.1	4.276168	381	4.024753	342	4.945794	551	3.579637	333	5.550112	485	4.746942	425	4.313321	379	4.043311	365	3.575949	340	4.867893	474	5.96154	550	7.245518	696	5.465153	468	4.636824	365	2.876016	273	0.951911844610519	0.0127172163013276	normal	normal	normal	0.605814969083882	0.123290426561309	normal	normal	0.951911844622688	0.0127172163001083	normal	0.989461703104514	0.0157852103143593	normal	normal	normal	0.951920382849278
Rattus_norvegicus_newGene_3647	--	0.0	0	0.0	0	0.0	0	0.169287	2	0.0	0	0.0	0	0.0	0	0.0	0	0.0	0	0.0	0	0.0	0	0.0	0	0.0	0	0.0	0	0.0	0	--	--	--	--	--	--	--	--	--	--	--	--	--	--	--	--	--	--
ENSRNOG00000024616	LOC102550456	29.02975	2334	45.754262000000004	3534	29.483496000000002	3003	21.761261	2001	22.846173	1854	19.464036	1566	25.873428	2213	31.671996	2572	21.085139	1971	21.829766	2094	28.591328	2488	19.155515	1761	18.606904	1633	26.112071999999998	1959	21.509277	1990	0.0289713351917647	-0.526710126058697	normal	down	down	0.0620768645327721	-0.51765613287278	normal	normal	0.0289713351578543	-0.526710126122574	normal	0.92292298573286	-0.73953001622556	normal	normal	normal	0.0288850937556711
Rattus_norvegicus_newGene_9661	--	0.0	0	0.0	0	0.478707	10	0.0	0	0.0	0	0.0	0	0.0	0	0.0	0	0.0	0	0.0	0	0.0	0	0.0	0	0.0	0	0.184154	3	0.308486	6	--	--	--	--	--	--	--	--	--	--	--	--	--	--	--	--	--	--
Rattus_norvegicus_newGene_11430	--	1.899745	690	0.039854	14	4.235739	1921	2.413174	914	3.02561	1077	3.020678	1101	2.490402	891	2.888108	1062	1.509512	585	4.44207	1760	0.02647	10	2.465964	965	2.485377	868	2.72407	873	2.142155	827	0.696272473578834	0.0733589117317969	normal	normal	normal	0.591059942147291	0.126643953625398	normal	normal	0.696272473578835	0.0733589117317386	normal	0.931995072119112	0.507368462889852	normal	normal	normal	0.694433831345231
ENSRNOG00000010593	Ctnnal1	10.278951	1415	4.81056	632	11.32865	1947	10.333461	1483	9.404462	1268	11.908381	1644	13.029488	1765	12.14164	1691	9.259683	1360	10.845649	1629	2.001162	285	12.533777	1858	10.194386	1349	10.617136	1289	12.499682	1828	0.461693401682536	0.174478929342002	normal	normal	normal	0.569020630054179	0.156846136271159	normal	normal	0.461693401614502	0.174478929356293	normal	0.92292298573286	0.239527731592086	normal	normal	normal	0.461708055326801
ENSRNOG00000048371	AABR07059232.1	9.921076	197	8.073771	153	15.726306	390	12.840159	266	12.503841	243	11.269853	225	11.470586	224	10.038655	202	10.239511	217	10.006557	217	2.676022	55	10.619144	227	8.611555	165	15.039681	264	8.7764	185	0.756818660417942	0.0699353059532432	normal	normal	normal	0.921919906578819	0.0264558032165607	normal	normal	0.756818660481856	0.0699353059452476	normal	0.944855141896445	0.0913497566784442	normal	normal	normal	0.756952816448072
ENSRNOG00000012392	Dnajc2	9.467161	756	1.050605	80	10.767375	1073	9.571034	797	10.160832	794	9.486533	759	11.073819	870	10.716716	866	10.520341	896	9.703702	845	0.477558	40	12.006459	1032	5.774032	443	12.036828	847	8.682113	736	0.465365720895278	0.190816505715131	normal	normal	normal	0.541684554933116	0.169326353385466	normal	normal	0.46536572070844	0.190816505810455	normal	0.92292298573286	0.47474538540974	normal	normal	normal	0.464519372970454
ENSRNOG00000004900	Crhr1	0.0	0	0.0	0	0.0	0	0.0	0	0.0	0	0.0	0	0.0	0	0.0	0	0.0	0	0.0	0	0.0	0	0.0	0	0.0	0	0.0	0	0.0	0	--	--	--	--	--	--	--	--	--	--	--	--	--	--	--	--	--	--
ENSRNOG00000008514	Plcz1	0.0	0	0.0	0	0.0	0	0.0	0	0.0	0	0.0	0	0.0	0	0.0	0	0.0	0	0.0	0	0.0	0	0.0	0	0.0	0	0.0	0	0.0	0	--	--	--	--	--	--	--	--	--	--	--	--	--	--	--	--	--	--
ENSRNOG00000027995	Samd7	0.0	0	0.0	0	0.0	0	0.0	0	0.069107	4	0.0	0	0.0	0	0.0	0	0.0	0	0.251572	14	0.0	0	0.0	0	0.0	0	0.0	0	0.0	0	--	--	--	--	--	--	--	--	--	--	--	--	--	--	--	--	--	--
ENSRNOG00000005645	Tas2r130	0.0	0	0.0	0	0.0	0	0.0	0	0.0	0	0.0	0	0.0	0	0.0	0	0.0	0	0.0	0	0.0	0	0.0	0	0.0	0	0.0	0	0.0	0	--	--	--	--	--	--	--	--	--	--	--	--	--	--	--	--	--	--
ENSRNOG00000057058	Cd300a	1.066264	37	0.973624	33	1.54539	68	2.040495	75	0.926747	32	1.4081460000000001	50	1.771816	61	3.8499179999999997	136	1.301548	49	1.420447	54	6.130025	221	5.763662999999999	216	3.808755	128	1.616988	50	0.708059	26	0.593853268863389	0.141336456377948	normal	normal	normal	0.884578241285626	-0.0420961642885955	normal	normal	0.593853269050075	0.141336456313988	normal	0.923112057522001	0.256034214531356	normal	normal	normal	0.594157494395116
Rattus_norvegicus_newGene_5230	--	1.23217	24	0.670715	13	0.410544	10	0.619281	13	0.438749	9	0.207458	5	0.0	0	0.990734	20	0.379747	8	0.701681	15	0.227247	5	0.961067	20	0.442488	9	0.0	0	0.244233	5	--	--	--	--	--	--	--	--	--	--	--	--	--	--	--	--	--	--
ENSRNOG00000013847	Nova2	1.686504	95	2.709961	145	2.535061	177	1.897251	111	2.664961	146	1.41129	79	2.209612	122	2.848822	161	2.169183	129	2.801084	171	2.938385	170	2.635639	159	3.082407	166	4.276601	211	1.817794	108	0.49179472823697	-0.177315536802365	normal	normal	normal	0.617938163158887	-0.144092296691012	normal	normal	0.491794728309479	-0.177315536780153	normal	0.92292298573286	-0.283568237351312	normal	normal	normal	0.491689846051712
ENSRNOG00000045838	Hps1	2.0348059999999997	194	4.198723	396	3.8658979999999996	414	3.576476	351	3.025113	292	3.495565	352	3.7768499999999996	372	4.402847	436	3.012597	296	2.504961	264	6.872629000000001	700	5.319407	542	5.348629000000001	500	5.810887999999999	496	3.165932	337	0.975664385045438	-0.00771229013457068	normal	normal	normal	0.924471313241891	-0.0271257793034284	normal	normal	0.975664385044031	-0.00771229013482219	normal	0.994891991280911	-0.0117221315426206	normal	normal	normal	0.975662208358308
Rattus_norvegicus_newGene_12185	--	0.0	0	0.0	0	0.0	0	0.0	0	0.0	0	0.17637	2	0.0	0	0.0	0	0.0	0	0.0	0	0.0	0	0.0	0	0.0	0	0.0	0	0.0	0	--	--	--	--	--	--	--	--	--	--	--	--	--	--	--	--	--	--
ENSRNOG00000020827	Cyp2g1	0.0	0	0.0	0	0.0	0	0.0	0	0.0	0	0.0	0	0.0	0	0.0	0	0.0	0	0.0	0	0.0	0	0.0	0	0.0	0	0.0	0	0.0	0	--	--	--	--	--	--	--	--	--	--	--	--	--	--	--	--	--	--
ENSRNOG00000030880	Hs6st2	0.388379	30	0.019233	2	0.314997	30	0.378868	30	0.241781	18	0.34826	27	0.309481	23	0.658057	50	0.060587	5	0.202225	17	0.0	0	0.571557	47	0.153044	12	0.201763	14	0.251263	20	--	--	--	--	--	--	--	--	--	--	--	--	--	--	--	--	--	--
Rattus_norvegicus_newGene_2807	--	0.0	0	0.0	0	0.0	0	0.0	0	0.0	0	0.0	0	0.0	0	0.0	0	0.0	0	0.0	0	0.170602	2	0.0	0	0.0	0	0.0	0	0.0	0	--	--	--	--	--	--	--	--	--	--	--	--	--	--	--	--	--	--
ENSRNOG00000014740	Gast	0.0	0	0.0	0	0.0	0	0.0	0	0.0	0	0.0	0	0.0	0	0.0	0	0.0	0	0.0	0	0.0	0	0.0	0	0.0	0	0.0	0	0.0	0	--	--	--	--	--	--	--	--	--	--	--	--	--	--	--	--	--	--
ENSRNOG00000024535	Zzef1	3.400354	1194	1.395756	468	3.729385	1635	3.330129	1219	3.357717	1155	3.195985	1126	3.147279	1088	3.550229	1261	2.574784	964	3.94905	1512	1.697764	617	3.817883	1444	3.461293	1168	4.105303	1271	2.844606	1061	0.574094641447332	0.137943798475348	normal	normal	normal	0.696028764863278	0.109763447805548	normal	normal	0.574094641375476	0.137943798491037	normal	0.92292298573286	0.198552507893111	normal	normal	normal	0.574104750238118
ENSRNOG00000042441	Tpd52l3	0.038043	1	0.0	0	0.044691	2	0.0	0	0.0	0	0.05209	2	0.002233	1	0.0	0	0.0	0	0.005735	1	0.036768	1	0.043325	2	0.0	0	0.083108	2	0.035818	1	--	--	--	--	--	--	--	--	--	--	--	--	--	--	--	--	--	--
ENSRNOG00000008781	Erg28	2.072402	132	3.358222	204	2.357381	188	2.018466	134	2.771144	173	2.793102	179	2.599098	163	2.342864	151	2.485382	169	1.990694	139	4.629169	305	3.078285	211	3.040632	186	2.788275	157	2.216535	150	0.746889654907663	-0.0810177086383285	normal	normal	normal	0.994582221453994	0.00192292234557294	normal	normal	0.746889654940082	-0.0810177086313967	normal	0.941303367360605	-0.121382207959798	normal	normal	normal	0.746829781692146
ENSRNOG00000027900	Glt6d1	0.0	0	0.0	0	0.0	0	0.0	0	0.0	0	0.0	0	0.0	0	0.0	0	0.0	0	0.0	0	0.0	0	0.0	0	0.0	0	0.0	0	0.0	0	--	--	--	--	--	--	--	--	--	--	--	--	--	--	--	--	--	--
Rattus_norvegicus_newGene_3382	--	0.302826	32	0.165043	17	0.488992	64	0.43654899999999996	48	0.323485	33	0.644975	68	0.18188900000000002	18	0.22884000000000002	25	0.083882	10	0.816558	93	0.080446	9	0.716942	80	0.425027	43	0.560336	53	0.27336499999999997	31	0.330769852031707	0.259153195290472	normal	normal	normal	0.423317632755791	0.227935578353201	normal	normal	0.330769852238987	0.259153195178092	normal	0.92292298573286	0.523571768798901	normal	normal	normal	0.331498281720859
ENSRNOG00000047876	LOC689986	0.331376	38	0.0	0	0.612104	86	0.0	0	0.514993	55	1.046526	118	0.720504	80	0.395289	45	0.492206	58	0.939676	115	0.0	0	0.44550700000000004	52	0.78302	85	0.382697	37	0.636258	76	0.778998546892069	0.0297039330408198	normal	normal	normal	0.312206180467673	0.214640627720899	normal	normal	0.778998546892069	0.0297039330407933	normal	0.949836491158693	0.73554655533236	normal	normal	normal	0.775010961648005
ENSRNOG00000016595	Hhex	2.873932	192	4.616671	293	3.873372	322	3.354492	233	2.114422	138	3.339482	223	4.026035	264	5.243415	353	3.634085	258	2.91025	212	6.546785	451	4.888124	351	4.583115	293	4.064616	239	2.314377	164	0.233533383014492	-0.29739962638414	normal	normal	normal	0.227270184327833	-0.341944050302242	normal	normal	0.233533383038124	-0.297399626374321	normal	0.92292298573286	-0.440873364918744	normal	normal	normal	0.23342850759452
ENSRNOG00000028116	LOC102552988	0.0	0	0.0	0	0.0	0	0.0	0	0.0	0	0.0	0	0.0	0	0.0	0	0.0	0	0.0	0	0.0	0	0.0	0	0.0	0	0.0	0	0.0	0	--	--	--	--	--	--	--	--	--	--	--	--	--	--	--	--	--	--
ENSRNOG00000003039	Wnt3a	0.0	0	0.0	0	0.0	0	0.0	0	0.0	0	0.0	0	0.0	0	0.0	0	0.0	0	0.0	0	0.0	0	0.0	0	0.0	0	0.0	0	0.0	0	--	--	--	--	--	--	--	--	--	--	--	--	--	--	--	--	--	--
ENSRNOG00000013760	Wfdc5	0.0	0	0.0	0	0.0	0	0.0	0	0.0	0	0.0	0	0.0	0	0.0	0	0.0	0	0.0	0	0.0	0	0.0	0	0.0	0	0.0	0	0.0	0	--	--	--	--	--	--	--	--	--	--	--	--	--	--	--	--	--	--
ENSRNOG00000010580	Acot7	18.33444	1039	32.712717999999995	1768	17.959241	1271	23.287335000000002	1377	19.238467	1069	27.718139	1577	19.350573999999998	1080	20.084471999999998	1152	30.720777	1859	29.887992	1849	54.403637	3192	14.55218	889	39.198301	2136	16.33585	817	30.228243	1821	0.852305912393978	-0.0473302955075486	normal	normal	normal	0.861022718277973	-0.0500954514185024	normal	normal	0.852305912356389	-0.0473302955159998	normal	0.964251556111793	-0.0728333904751351	normal	normal	normal	0.852288206980622
ENSRNOG00000058654	AC119762.3	0.125786	6	0.005582	1	0.141685	9	0.043427	3	0.108318	6	0.339804	3	0.184452	9	0.245144	12	0.0663	4	0.08636	5	0.154258	8	0.163232	9	0.432545	5	0.086208	4	0.108034	6	--	--	--	--	--	--	--	--	--	--	--	--	--	--	--	--	--	--
Rattus_norvegicus_newGene_163	--	0.0	0	0.0	0	0.0	0	0.0	0	0.0	0	0.0	0	0.0	0	0.0	0	0.0	0	0.0	0	0.0	0	0.16388	2	0.0	0	0.0	0	0.0	0	--	--	--	--	--	--	--	--	--	--	--	--	--	--	--	--	--	--
ENSRNOG00000039260	RGD1563060	0.0	0	0.0	0	0.0	0	0.0	0	0.0	0	0.0	0	0.0	0	0.0	0	0.0	0	0.0	0	0.0	0	0.0	0	0.0	0	0.0	0	0.0	0	--	--	--	--	--	--	--	--	--	--	--	--	--	--	--	--	--	--
Rattus_norvegicus_newGene_8939	--	0.270787	6	0.254928	6	0.116957	4	0.052884	2	0.066058	2	0.188894	5	0.088888	2	0.273977	7	0.0	0	0.381876	10	0.841996	19	0.0	0	0.150365	4	0.0	0	0.25756	6	--	--	--	--	--	--	--	--	--	--	--	--	--	--	--	--	--	--
Rattus_norvegicus_newGene_4714	--	0.46672	8	0.0	0	0.140391	3	0.328712	5	0.0	0	0.126442	2	0.34524	6	0.0	0	0.0	0	0.423759	8	0.0	0	0.0	0	0.0	0	0.207273	3	0.23916	3	--	--	--	--	--	--	--	--	--	--	--	--	--	--	--	--	--	--
Rattus_norvegicus_newGene_11717	--	4.494359	385	0.8394839999999999	48	6.862797	700	3.060672	274	5.906497	496	3.689986	282	4.702204	397	4.490462999999999	390	4.21616	386	4.292848	196	0.837886	75	2.731292	123	3.490377	288	5.665084	384	5.075234	462	0.881963032677507	0.0383232025575053	normal	normal	normal	0.747158506042951	0.0883362429416705	normal	normal	0.881963032635476	0.0383232025747529	normal	0.972063440899155	0.102007685296631	normal	normal	normal	0.881967892789157
ENSRNOG00000020385	Fads3	15.247036	831	18.919878	983	20.498304	1394	16.842096	957	19.584749	1045	14.891847	814	20.726578	1112	13.863276	765	12.465036	725	16.470919	979	24.540493	1383	13.195733	775	19.356977	1013	21.480457	1032	13.968967	809	0.557962538720157	-0.121185615780056	normal	normal	normal	0.658055144510031	-0.11282049415207	normal	normal	0.55796253876075	-0.121185615775445	normal	0.92292298573286	-0.148656973824059	normal	normal	normal	0.558016508131827
ENSRNOG00000017001	Zfp652	5.610002	561	2.044492	195	6.227987	778	5.358668	559	5.353598	524	5.863862	588	5.845732	575	5.187391	525	5.03184	537	6.921813	755	1.928595	200	5.550446	598	4.859875	467	6.422432	567	5.623332	597	0.534171802666202	0.158190345310574	normal	normal	normal	0.61356937361049	0.144700727177074	normal	normal	0.534171802566962	0.158190345337386	normal	0.92292298573286	0.243950432997721	normal	normal	normal	0.534201279456232
ENSRNOG00000025372	Glce	6.070728	1083	2.330831	397	4.842963	1079	4.896337	911	4.888029	854	6.643062	1188	5.30487	931	5.442388	982	3.958519	753	5.057102	984	2.570348	475	4.873498	936	6.801496	1166	6.085665	957	4.237269	803	0.444904659720563	0.190209291557904	normal	normal	normal	0.461495940498223	0.208164912957919	normal	normal	0.444904659631743	0.190209291581695	normal	0.92292298573286	0.280492567486512	normal	normal	normal	0.444877065624344
Rattus_norvegicus_newGene_9757	--	0.487157	32	0.557833	36	0.89808	72	0.74801	50	0.45846299999999995	30	1.156702	72	0.270172	18	0.37709200000000004	25	0.63575	28	0.7285	52	0.310567	15	0.733358	52	0.836326	53	0.851222	49	0.836317	43	0.699468545202036	0.102704789473127	normal	normal	normal	0.749125793806652	0.0920004994771933	normal	normal	0.699468545328207	0.102704789430411	normal	0.931995072119112	0.194294907242185	normal	normal	normal	0.699697617831068
ENSRNOG00000017780	Akr7a2	20.489897	912	42.125406	1782	18.995039	1054	23.059237	1062	19.235851	835	19.87954	882	21.372376	935	23.601594	1059	24.581757	1163	18.499096	893	40.638624	1868	20.885472999999998	1000	20.343476000000003	868	27.958693	1091	25.943033	1222	0.242582807355882	-0.304866592208882	normal	normal	normal	0.260404145179287	-0.3252522556487	normal	normal	0.242582807216889	-0.304866592280396	normal	0.92292298573286	-0.506943968679901	normal	normal	normal	0.242210165180816
ENSRNOG00000050509	Ebi3	0.118168	6	0.34419	15	0.536595	31	1.073087	51	0.445522	20	0.584135	27	0.230145	11	1.402182	65	0.307474	15	0.526615	27	5.555209	262	6.68692	328	1.354774	60	2.621714	106	0.229969	12	--	--	--	--	--	--	--	--	--	--	--	--	--	--	--	--	--	--
ENSRNOG00000031420	Hyal2	28.097964	2006	37.917035999999996	2582	34.375969	3068	23.254245	1731	40.310437	2821	22.961868	1645	25.435572	1788	25.762757	1862	20.242336	1541	20.008077	1558	50.66231	3745	44.320302	3416	32.136359999999996	2202	29.146577	1835	22.137783	1678	0.407035452449678	-0.200829172969389	normal	normal	normal	0.696970721861073	-0.10709295977976	normal	normal	0.407035452349484	-0.200829172994336	normal	0.92292298573286	-0.283512054010466	normal	normal	normal	0.406981901296752
Rattus_norvegicus_newGene_11788	--	0.0	0	0.185138	2	0.0	0	0.0	0	0.0	0	0.0	0	0.0	0	0.0	0	0.0	0	0.0	0	0.0	0	0.0	0	0.0	0	0.0	0	0.0	0	--	--	--	--	--	--	--	--	--	--	--	--	--	--	--	--	--	--
ENSRNOG00000025444	Lipo1	0.0	0	0.0	0	0.0	0	0.0	0	0.0	0	0.0	0	0.0	0	0.0	0	0.0	0	0.0	0	0.0	0	0.0	0	0.0	0	0.0	0	0.0	0	--	--	--	--	--	--	--	--	--	--	--	--	--	--	--	--	--	--
ENSRNOG00000001752	Nrros	4.90906	459	5.960434	531	5.335963	622	5.144482	501	4.921151	450	6.234711	584	6.492514	597	7.177969	679	5.541202	552	4.753585	485	10.504958	1015	6.70014	674	7.570469	680	8.041661	663	5.666991	562	0.815454111414712	-0.0493790927563059	normal	normal	normal	0.91012523135076	-0.029219282240271	normal	normal	0.815454111446307	-0.0493790927531998	normal	0.956553458994057	-0.061423321782334	normal	normal	normal	0.815476390148588
ENSRNOG00000009912	Fgr	1.22949	116	1.308638	118	1.327959	157	2.307129	227	1.116609	104	1.445185	137	2.333753	217	3.877136	371	2.2523709999999997	228	1.60073	165	6.716016	656	11.88481	1209	4.1363579999999995	376	4.420470000000001	368	1.086593	109	0.473335011248684	0.18170773640061	normal	normal	normal	0.839414461351389	-0.055156392163525	normal	normal	0.473335011330802	0.181707736377091	normal	0.92292298573286	0.277640493813571	normal	normal	normal	0.473314017998575
ENSRNOG00000042458	AABR07046707.1	17.021526	1498	7.639539	641	19.333225	2013	12.71548	1167	13.149243	1133	13.520679	1193	17.957792	1555	15.169682000000002	1293	13.87471	1302	15.400663999999999	1414	5.742103	523	15.695586	1488	11.618597	982	15.973445	1200	16.020369	1497	0.654885487527888	-0.106060916092451	normal	normal	normal	0.7416776579182	-0.0908319711418251	normal	normal	0.654885487480234	-0.106060916101018	normal	0.927318513154246	-0.145770523570365	normal	normal	normal	0.654905830904786
ENSRNOG00000017879	Gab1	6.84293	553	6.371334	486	8.836020999999999	885	8.734867	734	6.882635	544	8.730830000000001	705	8.290727	657	8.255287	676	6.950452	597	10.702165	938	6.2832539999999995	525	10.762418	926	9.56546	740	7.906593000000001	559	9.975857999999999	850	0.646243478232585	0.087638493580819	normal	normal	normal	0.922190642642843	0.0234954137799456	normal	normal	0.64624347835289	0.0876384935713387	normal	0.926714182614546	0.103249423736468	normal	normal	normal	0.64635137741037
Rattus_norvegicus_newGene_1069	--	0.0	0	0.0	0	0.0	0	0.0	0	0.0	0	0.0	0	0.0	0	0.0	0	0.143969	3	0.0	0	0.0	0	0.0	0	0.0	0	0.098415	2	0.0	0	--	--	--	--	--	--	--	--	--	--	--	--	--	--	--	--	--	--
ENSRNOG00000007544	Il23r	0.0	0	0.0	0	0.0	0	0.0	0	0.0	0	0.0	0	0.0	0	0.0	0	0.0	0	0.0	0	0.023147	2	0.0	0	0.0	0	0.0	0	0.0	0	--	--	--	--	--	--	--	--	--	--	--	--	--	--	--	--	--	--
ENSRNOG00000049517	Tnfaip3	3.537001	327	2.433029	215	3.383191	391	5.128177	494	3.012765	273	7.410881	687	4.908671	447	5.562703	520	2.859777	282	5.515754	556	4.230279	405	8.969123	893	4.893541	435	7.918283	645	3.259746	320	0.075354564810481	0.449739395299654	normal	normal	normal	0.165983581278678	0.396113178587098	normal	normal	0.0753545647782751	0.449739395333539	normal	0.92292298573286	0.684531962030506	normal	normal	normal	0.0751908613525557
ENSRNOG00000050359	Olr311	0.0	0	0.0	0	0.0	0	0.0	0	0.0	0	0.0	0	0.0	0	0.0	0	0.0	0	0.0	0	0.0	0	0.0	0	0.0	0	0.0	0	0.0	0	--	--	--	--	--	--	--	--	--	--	--	--	--	--	--	--	--	--
Rattus_norvegicus_newGene_6665	--	0.257744	10	0.0	0	0.449781	20	0.21073199999999997	9	0.088829	4	0.0	0	0.0	0	0.054082	3	0.064555	3	0.023539	2	0.0	0	0.150928	6	0.169445	5	0.514768	16	0.114802	4	--	--	--	--	--	--	--	--	--	--	--	--	--	--	--	--	--	--
Rattus_norvegicus_newGene_6131	--	0.71509	12	0.129282	3	0.0	0	0.066236	2	0.766349	14	0.167235	4	0.0	0	0.177015	4	0.354661	6	0.271355	6	0.210754	5	0.0	0	0.543304	9	0.046069	1	0.057534	2	--	--	--	--	--	--	--	--	--	--	--	--	--	--	--	--	--	--
ENSRNOG00000006494	Tubg2	0.739087	46	0.887769	52	0.691823	53	0.507721	33	0.387498	24	0.896497	55	0.280337	17	0.277147	18	0.769908	51	0.555944	37	0.784719	50	0.381813	26	0.78727	47	0.689488	38	0.447859	30	0.387191060765791	-0.230144714109607	normal	normal	normal	0.586700357469877	-0.156639446609082	normal	normal	0.387191060995464	-0.230144714003863	normal	0.92292298573286	-0.439356697413719	normal	normal	normal	0.386814217701635
ENSRNOG00000024874	Prtfdc1	8.70994	361	7.262842	287	8.246696	426	7.379276	319	6.724922	274	9.675745000000001	402	8.200508000000001	334	10.219904000000001	428	8.869688	391	9.375112	424	9.400027999999999	402	10.9767	489	12.633336	502	6.980105	255	9.171265	403	0.756375039246272	-0.064791960937917	normal	normal	normal	0.894052516375863	-0.0342803066613891	normal	normal	0.756375039328044	-0.0647919609297436	normal	0.944790744603159	-0.0799383189437539	normal	normal	normal	0.756431925553769
ENSRNOG00000050325	Adgre4	0.083018	8	0.031929	3	0.47710700000000006	51	0.35114900000000004	32	0.360883	31	0.330201	29	0.24964	22	0.503497	44	0.36851	34	0.098891	10	0.07998	8	1.721884	157	0.5837289999999999	47	0.260029	20	0.245236	23	--	--	--	--	--	--	--	--	--	--	--	--	--	--	--	--	--	--
ENSRNOG00000012369	Fam174b	19.107512	997	7.959748	404	22.073679000000002	1422	14.168638000000001	776	10.087564	529	12.184091	654	18.228341	932	14.612013999999999	782	11.542837	644	11.762176	657	3.5665470000000004	196	13.465182	756	15.649766999999999	800	17.627508	794	15.665652	855	0.260571842106718	-0.280726973684959	normal	normal	normal	0.232127250011052	-0.336671969906227	normal	normal	0.260571842019607	-0.280726973718255	normal	0.92292298573286	-0.415657236688737	normal	normal	normal	0.260514675936134
ENSRNOG00000046156	Zbtb33	1.209961	111	0.045883	4	1.364624	156	1.440422	137	0.949462	85	1.741644	159	1.113914	100	1.359982	126	0.922862	90	1.156827	115	0.13778	13	1.257551	124	1.303365	114	1.480323	119	1.260684	122	0.43951455769231	0.184068450439139	normal	normal	normal	0.545829435382947	0.148303651111194	normal	normal	0.439514557569577	0.184068450510522	normal	0.92292298573286	0.672129208904943	normal	normal	normal	0.436825755010304
ENSRNOG00000019423	Dvl1	11.618606	1297	11.527978	1227	13.330872	1858	10.3409	1204	12.085248	1321	11.3853	1275	12.386072	1361	10.534553	1190	11.198141	1334	12.420086	1512	11.362175	1313	10.049231	1209	12.745795	1367	13.082457	1288	12.48965	1481	0.381901305171554	-0.145943881017516	normal	normal	normal	0.657323022434128	-0.0990292708154377	normal	normal	0.381901305434773	-0.145943880999859	normal	0.92292298573286	-0.164026173186711	normal	normal	normal	0.382100438090519
Rattus_norvegicus_newGene_11252	--	2.898706	106	3.207258	111	2.866759	130	2.7027989999999997	103	3.320462	119	2.562807	94	3.03609	109	2.830666	104	3.112777	121	3.73494	149	2.467789	93	3.135298	124	4.020177	141	3.966926	127	3.332388	129	0.707828364910174	-0.0882735390051163	normal	normal	normal	0.824796898307682	-0.0616986687505531	normal	normal	0.707828365065099	-0.0882735389807471	normal	0.93312592080345	-0.120345923059696	normal	normal	normal	0.707863335864595
Rattus_norvegicus_newGene_5443	--	0.0	0	0.0	0	0.0	0	0.0	0	0.065629	2	0.0	0	0.0	0	0.0	0	0.0	0	0.0	0	0.0	0	0.0	0	0.200652	3	0.0	0	0.0	0	--	--	--	--	--	--	--	--	--	--	--	--	--	--	--	--	--	--
ENSRNOG00000031445	LOC100361866	0.0	0	0.0	0	0.0	0	0.0	0	0.0	0	0.0	0	0.0	0	0.0	0	0.0	0	0.0	0	0.0	0	0.0	0	0.037637	1	0.0	0	0.0	0	--	--	--	--	--	--	--	--	--	--	--	--	--	--	--	--	--	--
ENSRNOG00000003745	Atf3	5.572291000000001	400	2.8574550000000003	197	5.181542	467	8.480846	635	7.268733	510	44.312366999999995	3218	4.814482	340	6.0182400000000005	440	1.348007	109	2.0993969999999997	166	3.586507	267	7.048727	549	1.512848	108	2.422496	155	1.1337	90	0.00257894971502553	0.782872953198079	up	up	up	0.000489651541818087	0.990240124964055	up	up	0.00257894970310259	0.782872953636425	up	0.328627110991922	2.10084276273324	normal	normal	normal	0.00169383291512767
ENSRNOG00000001383	Slc8b1	2.248125	227	2.913263	280	3.165165	398	2.576716	271	2.74591	271	3.065592	310	3.093867	307	3.655712	373	2.64745	285	2.612394	287	4.190452	437	5.173244	561	3.688888	357	3.817229	339	2.377441	255	0.856065110422812	-0.0386610138582639	normal	normal	normal	0.980748993776566	-0.00628849918997295	normal	normal	0.856065110473679	-0.038661013853069	normal	0.965734571508497	-0.0483236457586003	normal	normal	normal	0.856097397755115
ENSRNOG00000009664	Ankrd42	1.438877	151	0.534478	54	1.283702	168	1.948816	213	1.43141	147	1.10492	116	0.916947	95	1.278875	136	1.140547	128	1.240725	142	0.164994	18	1.51924	172	1.457987	147	1.458496	135	1.06232	118	0.325201043637385	0.257995238740494	normal	normal	normal	0.732707929099966	0.0987255105617192	normal	normal	0.325201043665693	0.257995238728013	normal	0.92292298573286	0.438240210102353	normal	normal	normal	0.325249847743304
Rattus_norvegicus_newGene_7479	--	0.723111	250	0.008293	3	1.132407	486	0.929501	284	1.110604	305	0.764253	244	0.6948920000000001	225	1.5171540000000001	340	0.790672	265	0.801961	295	0.007948	3	1.1312219999999997	337	0.402288	137	0.901556	235	0.481135	183	0.681364769736911	0.091420741455972	normal	normal	normal	0.728257576146575	0.0800097038826239	normal	normal	0.681364769607637	0.0914207415167583	normal	0.929318738917969	0.406933237987858	normal	normal	normal	0.680491725650759
ENSRNOG00000003104	Trpv2	0.80153	85	1.154809	117	1.365769	181	1.099655	122	1.004649	104	0.488857	52	0.717616	75	1.798648	193	0.879493	100	0.661253	77	2.42383	266	2.665811	304	1.368178	139	2.228777	208	0.581626	66	0.366437022287468	-0.237369666906208	normal	normal	normal	0.249816512706482	-0.333208593693351	normal	normal	0.366437022357269	-0.237369666877244	normal	0.92292298573286	-0.407713034610502	normal	normal	normal	0.366316682503698
Rattus_norvegicus_newGene_9089	--	0.0	0	0.359264	4	0.0	0	0.0	0	0.0	0	0.0	0	0.0	0	0.0	0	0.0	0	0.0	0	0.0	0	0.0	0	0.0	0	0.0	0	0.0	0	--	--	--	--	--	--	--	--	--	--	--	--	--	--	--	--	--	--
ENSRNOG00000002474	Tom1l1	3.530483	305	1.730211	143	3.689977	397	3.970572	357	3.382769	286	4.023577	348	3.477574	295	3.189009	279	4.444248	409	4.303889	405	1.787965	160	4.991022	464	3.74198	310	3.922827	299	4.46859	409	0.322846182291346	0.233153615775252	normal	normal	normal	0.525543189729167	0.175330397193566	normal	normal	0.322846182343414	0.233153615761957	normal	0.92292298573286	0.318138975730063	normal	normal	normal	0.32301478474117
Rattus_norvegicus_newGene_9497	--	0.0	0	0.0	0	0.0	0	0.169287	2	0.0	0	0.0	0	0.0	0	0.0	0	0.0	0	0.0	0	0.0	0	0.0	0	0.0	0	0.0	0	0.0	0	--	--	--	--	--	--	--	--	--	--	--	--	--	--	--	--	--	--
ENSRNOG00000020872	Cd5	0.065103	6	0.749472	62	0.533708	58	0.338722	31	0.389859	33	0.371799	33	0.227651	20	0.476002	42	0.163604	16	0.362147	35	0.903717	79	0.6945	65	0.277132	23	0.467888	36	0.222905	21	--	--	--	--	--	0.737564991850412	-0.0841065156642073	normal	normal	--	--	--	--	--	--	--	--	--
Rattus_norvegicus_newGene_3181	--	0.502898	16	0.0	0	0.303263	12	0.180421	6	0.0	0	0.252736	8	0.572315	18	0.0	0	0.0	0	0.0	0	0.0	0	0.118968	4	0.186617	6	0.219407	6	0.389072	13	--	--	--	--	--	--	--	--	--	--	--	--	--	--	--	--	--	--
ENSRNOG00000004420	Rad21	28.327084	3805	16.624788	2129	26.158922	4387	28.293169	3963	27.750277	3650	29.088495	3919	27.145094	3589	29.580307	4021	27.994623	4011	30.682337	4495	10.603932	1474	28.255445	4088	30.427059	3927	30.364557	3597	27.095182	3865	0.348726209949733	0.185077703935703	normal	normal	normal	0.521762208529683	0.158263320130789	normal	normal	0.348726209985446	0.18507770393118	normal	0.92292298573286	0.221477659416453	normal	normal	normal	0.348802734317008
Rattus_norvegicus_newGene_10931	--	0.0	0	0.198464	3	0.21553	4	0.072241	2	0.338712	5	0.0	0	0.0	0	0.0	0	0.0	0	0.0	0	0.0	0	0.173991	3	0.0	0	0.0	0	0.193112	4	--	--	--	--	--	--	--	--	--	--	--	--	--	--	--	--	--	--
ENSRNOG00000033026	Dclk3	0.180715	24	0.399468	50	0.713235	117	0.357956	49	0.454165	58	0.532725	70	0.487623	63	0.374599	50	0.319705	45	0.465034	67	0.518285	70	0.21542	31	0.624183	79	0.46852	54	0.301754	42	0.97924443886564	0.00692699720094121	normal	normal	normal	0.839643653172942	0.0578025961021104	normal	normal	0.979244438866885	0.00692699720046105	normal	0.995930768476669	0.0144311897136702	normal	normal	normal	0.979261373434304
ENSRNOG00000046231	Cacna1s	0.0	0	0.0	0	0.0	0	0.0	0	0.0	0	0.0	0	0.0	0	0.008858	2	0.0	0	0.0	0	0.0	0	0.006197	2	0.0	0	0.0	0	0.028313	7	--	--	--	--	--	--	--	--	--	--	--	--	--	--	--	--	--	--
ENSRNOG00000010047	Ddit4l	13.240355	448	37.804771	1218	12.01044	507	34.390587	1211	16.262358	538	31.081482	1053	19.228498	640	26.491642	906	40.984894	1477	27.450043	1011	44.65205	1560	15.449587	562	21.068941	684	9.485307	283	36.118008	1296	0.672199157515916	0.11243448644884	normal	normal	normal	0.97780983917688	0.00796093836346934	normal	normal	0.672199157396997	0.112434486495334	normal	0.927766212169814	0.243324849846725	normal	normal	normal	0.671997890667491
ENSRNOG00000046343	AABR07067896.1	0.0	0	0.0	0	0.0	0	0.0	0	0.116782	3	0.052062	2	0.0	0	0.0	0	0.0	0	0.0	0	0.0	0	0.0	0	0.0	0	0.0	0	0.0	0	--	--	--	--	--	--	--	--	--	--	--	--	--	--	--	--	--	--
ENSRNOG00000002595	Dpp10	0.0	0	0.0	0	0.0	0	0.0	0	0.0	0	0.0	0	0.0	0	0.0	0	0.0	0	0.0	0	0.0	0	0.0	0	0.0	0	0.0	0	0.0	0	--	--	--	--	--	--	--	--	--	--	--	--	--	--	--	--	--	--
ENSRNOG00000049438	LOC103691842	0.0	0	0.0	0	0.0	0	0.0	0	0.0	0	0.0	0	0.0	0	0.0	0	0.0	0	0.0	0	0.0	0	0.0	0	0.0	0	0.0	0	0.0	0	--	--	--	--	--	--	--	--	--	--	--	--	--	--	--	--	--	--
ENSRNOG00000016246	Tshz1	7.51244	912	3.911404	453	7.506511	1138	8.056533	1020	6.531729	777	7.96348	970	6.558496	784	7.512961	923	7.360009	953	8.016737	1062	1.519918	191	6.885174	900	8.953059	1044	9.240751	989	8.433876	1087	0.443885256534877	0.171994774739252	normal	normal	normal	0.684906966946798	0.107944337570774	normal	normal	0.443885256526016	0.17199477474075	normal	0.92292298573286	0.223663932507199	normal	normal	normal	0.443947379498394
ENSRNOG00000015218	Nsmce1	19.605290999999998	1062	32.513315	1682	19.172551000000002	1292	19.985207	1105	18.525847000000002	977	19.087176	854	18.560817	981	19.11844	1048	20.218501	1167	18.659696	1104	37.302401	2094	16.863006000000002	980	18.849507	970	20.84465	995	18.687058	1072	0.169534335911199	-0.341140141597562	normal	normal	normal	0.203282384743169	-0.358905553537017	normal	normal	0.169534335820091	-0.341140141643854	normal	0.92292298573286	-0.500906637863007	normal	normal	normal	0.169364940266006
ENSRNOG00000015459	Heatr3	4.899579	627	3.892431	475	5.527535	883	4.869831	650	4.841865	607	4.63941	596	5.06237	638	5.242647	679	3.810545	520	5.655592	790	3.956119	524	5.859611	808	3.78433	466	5.958461	673	4.583876	623	0.838727580648665	-0.0347069798698635	normal	normal	normal	0.813140631909134	-0.054475972356294	normal	normal	0.838727580764695	-0.0347069798632475	normal	0.962696352343264	-0.0392509992470604	normal	normal	normal	0.838704832749279
ENSRNOG00000034191	Fmo1	19.395349	1685	28.182985	2334	15.487854	1679	17.850512	1617	20.820471	1771	17.062582	1486	16.06579	1374	15.63491	1375	25.161316	2331	18.404919	1744	41.057468	3689	18.531328	1734	27.868719	2326	20.569174	1576	14.855999	1369	0.447960685242919	-0.187608432989445	normal	normal	normal	0.569098365413688	-0.160598794263747	normal	normal	0.447960685136832	-0.18760843301682	normal	0.92292298573286	-0.273306932565481	normal	normal	normal	0.447881842396283
ENSRNOG00000056257	Cacng7	1.03382	82	1.675872	126	1.709191	168	0.669987	55	1.467142	113	0.918707	73	1.047179	81	1.449576	116	1.08496	91	0.79941	69	2.023562	165	0.789887	67	0.89802	68	0.939681	65	0.995613	83	0.18282042767411	-0.349758746474461	normal	normal	normal	0.460014420316299	-0.212635790828	normal	normal	0.182820427749577	-0.349758746424305	normal	0.92292298573286	-0.598371783991026	normal	normal	normal	0.18246765385918
ENSRNOG00000048998	AABR07049776.1	0.0	0	0.0	0	0.0	0	0.0	0	0.0	0	0.0	0	0.0	0	0.0	0	0.0	0	0.0	0	0.0	0	0.0	0	0.0	0	0.0	0	0.0	0	--	--	--	--	--	--	--	--	--	--	--	--	--	--	--	--	--	--
ENSRNOG00000055286	Yif1b	3.089267	234	3.58719	259	3.596492	340	2.231011	176	3.156889	234	2.36545	180	3.454756	257	3.59985	276	2.698909	216	2.720147	225	4.463672	349	2.87384	234	2.614765	190	3.755575	248	2.608034	210	0.105534060910124	-0.361444292270883	normal	normal	normal	0.307677197440091	-0.270492128001475	normal	normal	0.105534061026158	-0.361444292216433	normal	0.92292298573286	-0.467833923766004	normal	normal	normal	0.105600751537761
ENSRNOG00000023314	Scgb2b24	0.0	0	0.0	0	0.0	0	0.0	0	0.0	0	0.0	0	0.0	0	0.0	0	0.0	0	0.0	0	0.0	0	0.0	0	0.0	0	0.0	0	0.0	0	--	--	--	--	--	--	--	--	--	--	--	--	--	--	--	--	--	--
Rattus_norvegicus_newGene_1403	--	0.04911	5	0.09227	8	0.024639	3	1.693896	145	2.238202	179	1.354132	111	1.28263	103	1.327109	110	0.230296	21	2.017807	180	1.376515	117	1.594817	141	1.558283	123	2.409632	174	1.003561	87	2.93097275837424e-15	2.10158203926339	up	up	up	1.76234067731192e-09	1.71317887087057	up	up	2.93097282300355e-15	2.10158203855523	up	1.24165906955653e-11	4.7364638169906	up	up	up	1.77773508419577e-15
ENSRNOG00000012609	Trdn	123.714788	5745	9.268676	418	124.371848	7476	88.84546999999999	4247	103.06702	4373	89.050652	3948	105.74847099999998	4984	99.110824	5096	89.190966	4632	95.760562	4438	3.116264	178	86.79068500000001	4009	45.318690000000004	1923	88.45170200000001	3963	99.78260199999998	4907	0.937127415970838	0.0202533870820864	normal	normal	normal	0.947146760948817	0.0179999131315072	normal	normal	0.937127415940657	0.0202533870944332	normal	0.985567546254234	0.0553139323557882	normal	normal	normal	0.937107785705686
Rattus_norvegicus_newGene_2074	--	0.193227	10	0.155761	8	0.449418	27	0.070313	4	0.757644	36	0.117169	6	0.372168	18	0.247144	13	0.439611	23	0.142282	8	0.118913	6	0.126868	7	0.190365	9	0.466509	20	0.257447	14	--	--	--	--	--	--	--	--	--	--	--	--	--	--	--	--	--	--
ENSRNOG00000004150	Slc9a7	0.254453	25	0.048306	5	0.51547	63	0.326425	33	0.448714	43	0.278782	28	0.607126	58	0.461048	46	0.233195	25	0.073404	8	0.039923	4	0.262758	28	0.168017	16	0.393973	34	0.076875	8	--	--	--	--	--	0.652329813154659	0.115745531075501	normal	normal	--	--	--	--	--	--	--	--	--
ENSRNOG00000050312	Ism2	0.071254	4	0.037681	3	0.019951	2	0.034455	3	0.035584	2	0.0	0	0.036379	2	0.080944	5	0.0	0	0.0	0	0.0	0	0.0	0	0.035645	2	0.0	0	0.0	0	--	--	--	--	--	--	--	--	--	--	--	--	--	--	--	--	--	--
ENSRNOG00000021120	Prune1	8.963501	964	10.525966	1080	9.053498	1216	8.224649	923	8.044667	848	9.443912	1019	8.726997	924	9.119305	993	7.852994	901	9.989947	1172	13.336416	1484	8.894014	1031	8.699472	899	10.677505	1013	9.409059	1075	0.37470647033256	-0.181605954036873	normal	normal	normal	0.539192811946382	-0.155427156655425	normal	normal	0.374706470390249	-0.18160595402908	normal	0.92292298573286	-0.221381148815809	normal	normal	normal	0.374766573878333
ENSRNOG00000019884	LOC103691238	0.542267	21	0.577871	22	0.859046	42	1.092183	44	0.704093	27	0.905135	35	0.813043	31	0.760173	30	0.909537	38	0.759988	32	0.401437	16	0.811322	34	1.282155	48	1.038637	36	1.076502	44	--	--	--	--	--	--	--	--	--	--	--	--	--	--	--	--	--	--
ENSRNOG00000009675	Cdc42bpb	12.707883	3098	8.933372	2077	15.216607999999999	4632	12.507607	3179	13.65606	3260	12.306057	3009	13.18488	3164	11.678443	2881	10.949258	2847	13.524825	3596	9.528892	2404	13.761071	3613	14.133315	3311	15.720355	3381	12.740972	3299	0.897164431346988	0.0241071956370854	normal	normal	normal	0.919877378062923	0.0240364456592089	normal	normal	0.89716443136651	0.0241071956358442	normal	0.975511930719387	0.0281269922694892	normal	normal	normal	0.897187170241421
ENSRNOG00000048043	F2r	5.288332	685	4.654739	575	7.132782	1154	6.978722	943	5.146886	653	8.494761	1104	6.970463	889	8.310479	1090	5.991096	828	7.019086	992	7.147194	958	5.305542	741	7.62918	950	9.980251	1140	6.268811	863	0.406960519563899	0.181808937955351	normal	normal	normal	0.582654077049373	0.144699672214217	normal	normal	0.406960519575515	0.181808937953381	normal	0.92292298573286	0.231834266290467	normal	normal	normal	0.407029493481119
ENSRNOG00000004456	Clhc1	0.101868	8	0.0	0	0.052497	6	0.0	0	0.0	0	0.051037	4	0.11045	9	0.052534	5	0.037193	4	0.07673	7	0.0	0	0.0	0	0.0	0	0.0	0	0.079122	7	--	--	--	--	--	--	--	--	--	--	--	--	--	--	--	--	--	--
ENSRNOG00000019675	Pycard	3.141935	111	9.90807	331	3.13731	138	5.833363	213	3.914054	135	3.645746	129	5.28521	183	6.437432	229	3.964058	149	2.495163	96	11.124681	403	11.509113	435	4.801986	162	7.821527	242	3.993179	149	0.501435838304536	-0.178123525759016	normal	normal	normal	0.363123024701932	-0.258676068263139	normal	normal	0.501435838218147	-0.178123525798755	normal	0.92292298573286	-0.399205374108083	normal	normal	normal	0.50074124288806
ENSRNOG00000026033	Actl9b	0.0	0	0.0	0	0.0	0	0.0	0	0.0	0	0.0	0	0.0	0	0.0	0	0.0	0	0.0	0	0.0	0	0.0	0	0.0	0	0.0	0	0.0	0	--	--	--	--	--	--	--	--	--	--	--	--	--	--	--	--	--	--
ENSRNOG00000060132	LOC102551575	0.0	0	0.0	0	0.0	0	0.0	0	0.0	0	0.0	0	0.0	0	0.0	0	0.0	0	0.0	0	0.0	0	0.0	0	0.0	0	0.0	0	0.0	0	--	--	--	--	--	--	--	--	--	--	--	--	--	--	--	--	--	--
ENSRNOG00000021092	Scnm1	7.474535	294	10.532434	394	7.798914	382	7.667483	314	5.070818	195	7.391649	291	9.682483	374	8.317457	330	7.593838	318	6.066936	260	14.616096	593	7.138196	302	6.89783	260	5.4199	188	8.724955	364	0.209318775741202	-0.306113211866753	normal	normal	normal	0.201531991522327	-0.35623431571565	normal	normal	0.209318775748105	-0.306113211863917	normal	0.92292298573286	-0.436421704218391	normal	normal	normal	0.209227196694104
ENSRNOG00000008728	Unc79	0.05693	17	0.0	0	0.011508	5	0.018095	6	0.0	0	0.054972	16	0.093291	27	0.08282	24	0.02614	8	0.0	0	0.013508	5	0.060942	19	0.1136	32	0.058159	15	0.090664	28	--	--	--	--	--	--	--	--	--	--	--	--	--	--	--	--	--	--
ENSRNOG00000019206	Nupr1	7.450053	181	22.18515	512	8.316705	251	14.901689	376	10.693665	254	10.144199	246	5.710775	136	13.206656	324	14.876054	384	10.270221	271	31.28068	783	23.357027	609	18.762314	436	7.411684	158	8.988168	231	0.702299589496622	-0.101839505193969	normal	normal	normal	0.522204345499968	-0.184407916747936	normal	normal	0.7022995894242	-0.101839505220362	normal	0.931995072119112	-0.207108771196855	normal	normal	normal	0.702121363856154
ENSRNOG00000042690	Zmat4	0.012907	2	0.0	0	0.007305	2	0.032141	6	0.0	0	0.0	0	0.0	0	0.032905	6	0.029766	5	0.011872	3	0.0	0	0.0	0	0.021447	4	0.011756	2	0.036455	7	--	--	--	--	--	--	--	--	--	--	--	--	--	--	--	--	--	--
ENSRNOG00000017431	RGD1304884	7.004089	988	4.734231	637	7.410662	1305	8.660971	1274	6.712901	927	8.422497	1191	9.699373	1346	5.380296	768	6.549427	985	11.920631	1834	8.572398	1251	16.211264	2462	13.219803	1791	10.013666	1246	7.238165	1084	0.251963792680896	0.228591651274729	normal	normal	normal	0.552499235134637	0.145550282559711	normal	normal	0.251963792760058	0.228591651261914	normal	0.92292298573286	0.274945765449872	normal	normal	normal	0.252073954871053
ENSRNOG00000015844	Snrpd2	15.181637	533	44.190746	1479	17.988295	788	16.7521	613	14.174731	488	15.309175	539	15.610114	540	20.688332	735	19.865976	744	13.821627	529	39.982319	1452	21.294588	805	20.295933	685	18.264732	566	17.358776	647	0.0862827066924221	-0.456196829921063	normal	normal	normal	0.13222519350992	-0.435918167365728	normal	normal	0.0862827065879705	-0.456196830063018	normal	0.92292298573286	-0.861263909325527	normal	normal	normal	0.0852788543820713
ENSRNOG00000019798	Stub1	71.624588	3514	126.147209	5901	75.076042	4599	70.593781	3612	67.171806	3228	65.884789	3242	79.014954	3816	77.552582	3851	71.510902	3743	73.417015	3929	134.595551	6833	70.773773	3740	79.86071	3765	73.455681	3179	72.573647	3782	0.148656372472147	-0.355920036125439	normal	normal	normal	0.21682205802316	-0.347314160184546	normal	normal	0.148656372367187	-0.355920036182343	normal	0.92292298573286	-0.515810822471197	normal	normal	normal	0.148505865200788
ENSRNOG00000008405	Taco1	4.801693	274	3.358508	183	6.26514	446	5.195689	309	6.448534	360	5.680055	325	5.615078	315	5.469513	316	4.135633	252	5.307292	330	3.838104	227	6.4184	394	4.225052	232	6.048633	304	6.058098	367	0.395205647104468	0.183505162359885	normal	normal	normal	0.427794882495303	0.207164057586591	normal	normal	0.395205647247319	0.183505162337801	normal	0.92292298573286	0.231299950226654	normal	normal	normal	0.395438965161608
ENSRNOG00000025321	AABR07007769.1	0.0	0	0.0	0	0.0	0	0.0	0	0.0	0	0.0	0	0.0	0	0.0	0	0.0	0	0.0	0	0.0	0	0.0	0	0.0	0	0.0	0	0.0	0	--	--	--	--	--	--	--	--	--	--	--	--	--	--	--	--	--	--
ENSRNOG00000049264	LOC100912759	0.0	0	0.0	0	0.0	0	0.0	0	0.0	0	0.0	0	0.0	0	0.0	0	0.0	0	0.0	0	0.0	0	0.0	0	0.0	0	0.0	0	0.0	0	--	--	--	--	--	--	--	--	--	--	--	--	--	--	--	--	--	--
ENSRNOG00000017089	Prl6a1	0.0	0	0.0	0	0.0	0	0.0	0	0.0	0	0.0	0	0.0	0	0.0	0	0.0	0	0.0	0	0.0	0	0.0	0	0.0	0	0.0	0	0.0	0	--	--	--	--	--	--	--	--	--	--	--	--	--	--	--	--	--	--
ENSRNOG00000055404	AABR07012826.1	0.033811	1	0.241784	4	0.343263	7	0.198343	4	0.933058	14	0.027143	1	0.39437	6	0.0	0	0.247822	5	0.043476	1	0.080633	2	0.843455	14	0.655775	10	0.387849	6	0.0	0	--	--	--	--	--	--	--	--	--	--	--	--	--	--	--	--	--	--
ENSRNOG00000003792	Med14	3.338164	624	1.832055	343	4.803977	1121	3.268385	634	4.219781	770	4.270252	802	4.318491	794	4.553917	851	2.994365	593	4.922504	1055	1.35339	255	4.694369	936	4.04942	714	5.467200999999999	879	4.112419	855	0.537631363953529	0.147341794340073	normal	normal	normal	0.454230648295079	0.204953762432302	normal	normal	0.53763136391597	0.147341794347535	normal	0.92292298573286	0.204340680174697	normal	normal	normal	0.537693905223064
ENSRNOG00000018812	Rpp25	1.738226	91	4.69065	234	1.917551	125	3.825562	209	2.483228	127	2.762247	145	3.488754	180	2.246146	119	3.490487	195	3.811	217	5.907961	319	2.728177	154	4.941792	248	3.240337	150	3.642466	202	0.988027438464782	0.00399858522915192	normal	normal	normal	0.737409778662526	-0.0966018711569939	normal	normal	0.988027438461805	0.00399858523014877	normal	0.997624695987323	0.00807581436104954	normal	normal	normal	0.988018452254128
ENSRNOG00000007354	Trpa1	0.0	0	0.012331	2	0.0	0	0.0	0	0.0	0	0.0	0	0.0	0	0.0	0	0.064765	9	0.0	0	0.0	0	0.0	0	0.0	0	0.0	0	0.0	0	--	--	--	--	--	--	--	--	--	--	--	--	--	--	--	--	--	--
Rattus_norvegicus_newGene_9869	--	0.524136	40	0.513883	30	0.629676	61	0.443072	32	0.7141210000000001	53	0.865158	65	0.381158	27	0.515406	41	0.48549499999999995	40	0.8432080000000001	68	0.34606200000000004	23	0.842592	64	0.5251060000000001	36	0.25674399999999997	20	0.269304	25	0.564108934835518	0.152216800883963	normal	normal	normal	0.324752078554222	0.283930461428601	normal	normal	0.564108935068893	0.152216800805723	normal	0.92292298573286	0.267465063895352	normal	normal	normal	0.5643403494885
Rattus_norvegicus_newGene_10694	--	0.18298	13	0.0	0	1.089896	75	0.370131	25	0.8062750000000001	50	0.38786	27	0.787746	50	0.6799000000000001	44	0.242742	16	0.636471	47	0.0	0	0.341787	25	0.436204	29	0.81389	49	0.537329	39	--	--	--	--	--	0.605944321033186	0.10245017577953	normal	normal	--	--	--	--	--	--	--	--	--
ENSRNOG00000053675	Dhh	0.463863	44	0.886791	80	0.596863	70	0.450606	44	0.513702	48	0.418904	40	0.412701	39	0.420641	40	0.313243	32	0.226027	24	0.530887	52	0.433874	44	0.758379	69	0.278142	23	0.354587	36	0.227420808917073	-0.319268777676861	normal	normal	normal	0.363598954176981	-0.263077535920603	normal	normal	0.227420809119594	-0.319268777554896	normal	0.92292298573286	-0.570929568003228	normal	normal	normal	0.226913511576105
ENSRNOG00000016403	Olah	0.767336	46	0.217672	13	0.582431	44	0.40021	25	0.22992	14	0.637226	39	0.443929	27	0.497165	31	0.041425	3	0.308825	21	0.318882	20	0.56602	37	0.418512	25	0.421677	23	0.078791	5	0.623685270915819	-0.127642364448986	normal	normal	normal	0.730863562078557	-0.0930583746398769	normal	normal	0.623685271056802	-0.12764236438613	normal	0.925602033834057	-0.325844214090433	normal	normal	normal	0.623877289314877
ENSRNOG00000056828	AABR07065705.3	0.0	0	0.0	0	0.0	0	0.0	0	0.0	0	0.0	0	0.0	0	0.0	0	0.0	0	0.0	0	0.0	0	0.0	0	0.0	0	0.0	0	0.0	0	--	--	--	--	--	--	--	--	--	--	--	--	--	--	--	--	--	--
ENSRNOG00000011382	Wdr33	7.955535	1360	5.532532	902	7.483071	1597	6.815651	1215	7.88359	1320	7.761417	1331	7.193635	1211	7.909449	1368	6.925466	1263	8.180732	1525	4.939837	874	8.039832	1480	8.007235	1315	9.253466	1395	7.737577	1405	0.800573322082107	0.0457637303043342	normal	normal	normal	0.729227511075589	0.0806735772715696	normal	normal	0.800573322148923	0.0457637303002187	normal	0.954408224353716	0.0528041344801402	normal	normal	normal	0.800632248973128
ENSRNOG00000011120	Radx	0.0	0	0.0	0	0.0	0	0.0	0	0.0	0	0.02403	4	0.020289	3	0.023999	4	0.0	0	0.023317	4	0.0	0	0.0	0	0.014333	2	0.0	0	0.038296	6	--	--	--	--	--	--	--	--	--	--	--	--	--	--	--	--	--	--
ENSRNOG00000050607	AABR07027637.1	0.0	0	0.0	0	0.0	0	0.0	0	0.0	0	0.0	0	0.0	0	0.0	0	0.0	0	0.0	0	0.0	0	0.0	0	0.0	0	0.0	0	0.0	0	--	--	--	--	--	--	--	--	--	--	--	--	--	--	--	--	--	--
Rattus_norvegicus_newGene_10399	--	0.0	0	0.0	0	0.457202	50	0.240845	23	0.265452	14	0.021619	2	0.41986500000000004	38	0.726491	66	0.0	0	0.328789	33	0.043209	4	0.207089	20	0.070943	7	0.0	0	0.0	0	--	--	--	--	--	--	--	--	--	--	--	--	--	--	--	--	--	--
Rattus_norvegicus_newGene_9111	--	0.0	0	0.0	0	0.0	0	0.0	0	0.0	0	0.0	0	0.0	0	0.0	0	0.0	0	0.0	0	0.0	0	0.0	0	0.0	0	0.533728	8	0.0	0	--	--	--	--	--	--	--	--	--	--	--	--	--	--	--	--	--	--
ENSRNOG00000014890	Mrpl43	33.072269	1005	50.486588	1462	33.051281	1253	31.911863	1011	30.324402	902	34.371975	1047	36.146873	1081	31.574392	971	38.207634	1238	33.731888	1118	50.233528	1579	32.612789	1067	35.839626	1046	38.516773	1032	40.293549	1300	0.271519543093553	-0.261055223391159	normal	normal	normal	0.382683866605504	-0.240880271031624	normal	normal	0.271519543027055	-0.261055223410796	normal	0.92292298573286	-0.359122673574268	normal	normal	normal	0.271452507212046
ENSRNOG00000039250	RGD1559536	0.0	0	0.203494	3	0.0	0	0.0	0	0.0	0	0.0	0	0.0	0	0.0	0	0.0	0	0.0	0	0.0	0	0.0	0	0.0	0	0.0	0	0.0	0	--	--	--	--	--	--	--	--	--	--	--	--	--	--	--	--	--	--
Rattus_norvegicus_newGene_4814	--	12.19977	1826	12.826519	1830	11.788436	2203	9.708994	1515	16.186367	2372	11.740181	1762	10.913078	1608	11.327217	1716	10.743793	1715	9.901731	1617	17.07041	2643	13.949944	2249	12.994432	1869	16.63839	2196	10.590216	1684	0.901212424908802	-0.0277921191676851	normal	normal	normal	0.759041868376513	0.0779525351462124	normal	normal	0.901212424899712	-0.0277921191688354	normal	0.977586675319243	-0.0360411415079121	normal	normal	normal	0.901215968880281
Rattus_norvegicus_newGene_8645	--	0.080687	2	0.236838	6	0.306812	10	0.0	0	0.0	0	0.0	0	0.0	0	0.0	0	0.0	0	0.122444	4	0.0	0	0.0	0	0.0	0	0.0	0	0.0	0	--	--	--	--	--	--	--	--	--	--	--	--	--	--	--	--	--	--
ENSRNOG00000049454	Olr1238	0.0	0	0.0	0	0.0	0	0.0	0	0.0	0	0.0	0	0.0	0	0.0	0	0.0	0	0.0	0	0.0	0	0.0	0	0.0	0	0.0	0	0.0	0	--	--	--	--	--	--	--	--	--	--	--	--	--	--	--	--	--	--
Rattus_norvegicus_newGene_670	--	0.0	0	0.0	0	0.28277	3	0.0	0	0.0	0	0.0	0	0.0	0	0.0	0	0.0	0	0.0	0	0.0	0	0.0	0	0.0	0	0.0	0	0.0	0	--	--	--	--	--	--	--	--	--	--	--	--	--	--	--	--	--	--
ENSRNOG00000006393	Sirt6	6.521161	411	10.951858	658	7.538333	593	7.02159	461	5.644714	348	8.147471	515	6.016179	373	7.395411	471	6.933501	466	8.603095	591	11.398058	743	6.669745	453	8.72009	528	8.47685	471	7.824017	523	0.327290897030716	-0.241936529195283	normal	normal	normal	0.413006883727387	-0.231139210014992	normal	normal	0.327290896979376	-0.241936529211174	normal	0.92292298573286	-0.35189025289423	normal	normal	normal	0.327181039269233
ENSRNOG00000046572	AABR07065651.2	0.0	0	0.0	0	0.054847	1	0.0	0	0.0	0	0.0	0	0.0	0	0.0	0	0.0	0	0.0	0	0.0	0	0.0	0	0.0	0	0.0	0	0.0	0	--	--	--	--	--	--	--	--	--	--	--	--	--	--	--	--	--	--
ENSRNOG00000045621	Gatc	21.802237	378	25.543066	423	30.573786	662	21.769428	394	15.727864	268	16.118061	281	29.384212	502	28.767035	505	22.542191	417	25.182859	477	23.162672	416	23.949093	448	29.43379	491	30.985636	474	18.80175	347	0.0353474726372803	-0.460881939920125	normal	down	down	0.0204040201384444	-0.579272292182186	normal	down	0.035347472671908	-0.460881939882603	normal	0.92292298573286	-0.587356660469231	normal	normal	normal	0.0353830527432194
ENSRNOG00000001106	Denr	19.001337	418	8.32659	175	20.40254	560	15.971567	367	15.185008	327	16.248417	359	15.867429	344	19.106918	426	15.370567	361	13.584568	326	5.470565	125	16.363272	388	13.06682	276	16.7488	325	14.43147	337	0.934406243150728	-0.0200323962939381	normal	normal	normal	0.907184355233966	-0.0327141683577174	normal	normal	0.934406243150399	-0.0200323962939974	normal	0.985281566628612	-0.0284673738787609	normal	normal	normal	0.934426959316763
Rattus_norvegicus_newGene_5523	--	0.0	0	0.0	0	0.0	0	0.0	0	0.0	0	0.0	0	0.0	0	0.0	0	0.0	0	0.0	0	0.0	0	0.0	0	0.0	0	0.0	0	0.332391	4	--	--	--	--	--	--	--	--	--	--	--	--	--	--	--	--	--	--
Rattus_norvegicus_newGene_7625	--	0.17652	2	0.0	0	0.0	0	0.0	0	0.0	0	0.0	0	0.0	0	0.0	0	0.0	0	0.065203	1	0.0	0	0.0	0	0.0	0	0.0	0	0.0	0	--	--	--	--	--	--	--	--	--	--	--	--	--	--	--	--	--	--
ENSRNOG00000009712	Gale	3.5938909999999997	183	4.286023	210	3.296345	204	3.416195	185	2.6462	136	3.758476	194	2.898177	151	3.647101	191	3.128078	168	4.2957730000000005	238	6.282754000000001	330	3.966946	220	4.306047	215	4.003911	176	3.393794	188	0.495057993815918	-0.163704177486633	normal	normal	normal	0.528151183096937	-0.176318637165369	normal	normal	0.495057993913483	-0.16370417746627	normal	0.92292298573286	-0.22823879191745	normal	normal	normal	0.495038157107017
ENSRNOG00000053460	Acot3	9.711116	474	14.381352	670	11.036079	673	15.056694	767	11.868979	568	23.34861	1143	12.917898	621	16.478764	814	16.479582	858	21.285976	1133	20.80814	1051	4.70091	248	16.148335	758	17.022133	733	18.420774	955	0.245667950977104	0.291111149687139	normal	normal	normal	0.297740393321611	0.295698667803421	normal	normal	0.245667950889683	0.291111149722811	normal	0.92292298573286	0.435186141406103	normal	normal	normal	0.245499342266419
ENSRNOG00000056024	Bnip2	37.635111	2098	13.736243	731	40.112387000000005	2795	33.872252	1969	38.203877999999996	2084	33.795839	1891	34.609879	1901	32.95489	1862	30.244647	1798	31.292360000000002	1901	11.152137	644	48.313610999999995	2897	29.657834	1591	37.184953	1833	30.018741	1785	0.602285025304054	0.131301308716144	normal	normal	normal	0.657020966935506	0.126419869817316	normal	normal	0.602285025208932	0.131301308739264	normal	0.923916965469424	0.198112079836552	normal	normal	normal	0.602261866029528
ENSRNOG00000002246	Slc30a9	27.431683	2402	9.294589	776	29.197014	3192	25.600113	2337	25.170216	2158	25.703388	2257	28.702141	2474	28.468187	2523	24.911715	2327	25.898293	2474	6.408376	581	28.120789	2652	21.061729	1772	25.062605	1936	27.285221	2538	0.605137592288002	0.13192507794074	normal	normal	normal	0.706837537849831	0.107748372696004	normal	normal	0.605137592182834	0.131925077968019	normal	0.924064731052471	0.204808862943672	normal	normal	normal	0.605101956237942
Rattus_norvegicus_newGene_7391	--	0.246535	5	0.224127	5	0.340241	9	0.0	0	0.12609399999999998	4	0.761174	18	0.816576	17	0.802161	18	0.426362	10	0.529446	12	0.13954	4	0.428758	10	0.658407	13	0.392354	10	0.072308	2	--	--	--	--	--	--	--	--	--	--	--	--	--	--	--	--	--	--
ENSRNOG00000004193	Klhl12	5.416223	665	2.64222	309	5.833175	894	4.999043	640	6.200156	745	4.72901	582	5.481067	662	6.296212	782	5.657663	741	6.487823	868	2.393163	304	5.081557	672	4.829831	570	5.80133	628	6.207182	809	0.592246451856064	0.127006108561456	normal	normal	normal	0.632094879625726	0.132074594346065	normal	normal	0.592246451833906	0.127006108565507	normal	0.92292298573286	0.17442554266373	normal	normal	normal	0.592299310490262
ENSRNOG00000028112	LOC499796	0.0	0	0.0	0	0.0	0	0.0	0	0.0	0	0.0	0	0.0	0	0.0	0	0.0	0	0.0	0	0.0	0	0.0	0	0.0	0	0.0	0	0.0	0	--	--	--	--	--	--	--	--	--	--	--	--	--	--	--	--	--	--
ENSRNOG00000054410	AC121203.3	0.0	0	0.0	0	0.0	0	0.0	0	0.0	0	0.0	0	0.0	0	0.0	0	0.0	0	0.0	0	0.0	0	0.0	0	0.0	0	0.0	0	0.0	0	--	--	--	--	--	--	--	--	--	--	--	--	--	--	--	--	--	--
ENSRNOG00000018910	Abhd11	9.940599	430	11.397537	470	14.477289	782	8.514459	384	12.54887	532	10.503926	456	8.640272	368	10.814642	474	6.727012	311	10.612141	501	14.880335	666	9.726273	454	8.514854	354	6.915573	264	10.32518	475	0.392324878956569	-0.184446921240952	normal	normal	normal	0.73391574438882	-0.0853796885311014	normal	normal	0.392324879030371	-0.184446921229002	normal	0.92292298573286	-0.232367871422553	normal	normal	normal	0.392406169337318
ENSRNOG00000039447	Pate4	0.0	0	0.0	0	0.0	0	0.0	0	0.0	0	0.0	0	0.0	0	0.0	0	0.0	0	0.0	0	0.0	0	0.0	0	0.0	0	0.0	0	0.0	0	--	--	--	--	--	--	--	--	--	--	--	--	--	--	--	--	--	--
ENSRNOG00000058597	Lcn5	0.0	0	0.0	0	0.0	0	0.0	0	0.0	0	0.0	0	0.0	0	0.0	0	0.0	0	0.0	0	0.0	0	0.0	0	0.0	0	0.0	0	0.0	0	--	--	--	--	--	--	--	--	--	--	--	--	--	--	--	--	--	--
ENSRNOG00000022256	Cxcl10	0.839869	36	1.875379	77	1.566081	84	3.435521	154	1.658136	70	3.57978	154	3.374723	143	15.016247	651	1.181188	54	5.412625	253	4.502311	200	2.798397	130	1.706357	71	3.385129	128	1.552817	71	0.0655713897029126	0.49020393429885	normal	normal	normal	0.220267755558538	0.353533971597274	normal	normal	0.0655713897252486	0.490203934259776	normal	0.92292298573286	0.94410583260574	normal	normal	normal	0.0646325279421066
ENSRNOG00000007814	Kdm3a	6.6972700000000005	1089	2.474705	384	7.377903	1505	7.611543999999999	1299	6.7980599999999995	1087	8.923605	1472	6.7782	1087	7.945944	1337	6.655246	1182	7.957889	1438	1.281765	224	9.463826000000001	1667	6.554632	1036	8.443461	1231	6.5162510000000005	1141	0.207921700971096	0.319910347834454	normal	normal	normal	0.313996512056835	0.287993873896223	normal	normal	0.207921700859134	0.319910347889304	normal	0.92292298573286	0.491592675243158	normal	normal	normal	0.207768311687397
ENSRNOG00000023303	Dpep2	0.677199	42	0.467836	28	0.81985	64	1.185007	77	0.80558	49	0.849342	53	1.436258	88	1.148986	72	0.25954	18	0.523662	36	1.76446	113	1.317605	88	1.160223	69	1.041456	57	0.494514	33	0.236326298391779	0.305976446344349	normal	normal	normal	0.603465774931268	0.150219088773211	normal	normal	0.236326298725563	0.305976446180832	normal	0.92292298573286	0.491731509315023	normal	normal	normal	0.236744887048515
ENSRNOG00000000420	Nelfe	6.502112	331	11.522627	559	7.639422	479	7.651782000000001	411	5.871208	300	9.46827	436	8.111713	406	7.397568	381	8.372403	424	7.803196	398	11.879538	620	10.405279	587	8.288127	401	7.026408	306	5.928045	337	0.447499091670809	-0.190619426849921	normal	normal	normal	0.486695085756613	-0.197988404436633	normal	normal	0.447499091621986	-0.190619426863378	normal	0.92292298573286	-0.28536757976811	normal	normal	normal	0.447388213979295
ENSRNOG00000008759	Csf3r	0.208172	33	0.43489	65	0.285772	56	0.557237	90	0.556462	85	0.952265	148	0.486017	75	0.794077	125	0.480027	80	0.843784	143	3.801051	609	8.320526	1387	0.751762	112	2.595474	355	0.057481	10	0.032403332970831	0.567770966603463	normal	up	up	0.0549000754475806	0.555773693659119	normal	normal	0.0324033330069024	0.56777096649532	normal	0.92292298573286	1.04828441313195	normal	normal	normal	0.031768846237677
ENSRNOG00000039754	Rab7b	0.951962	93	0.597989	56	1.333167	163	1.188813	121	1.138969	109	1.101544	108	0.90044	87	2.022549	200	0.87524	92	0.852874	91	0.554409	56	2.00051	211	0.941657	89	1.365856	118	0.719474	75	0.527267739407564	0.154518354416554	normal	normal	normal	0.703554333991729	0.107996106027686	normal	normal	0.527267739599869	0.154518354375268	normal	0.92292298573286	0.220873209833835	normal	normal	normal	0.5277463111787
ENSRNOG00000029047	Cubn	0.038886000000000004	18	0.017917	8	0.083432	46	0.040712	19	0.094283	40	0.098241	43	0.056806	24	0.049537	22	0.085711	40	0.0519	25	0.079818	36	0.117237	55	0.13396599999999997	56	0.135297	52	0.056242	26	0.32469419542178	0.254210170232646	normal	normal	normal	0.211631882525389	0.34527305728281	normal	normal	0.324694195601582	0.254210170113523	normal	0.92292298573286	0.677915191627854	normal	normal	normal	0.324836225359594
ENSRNOG00000017477	Mmp23	2.049542	145	4.605987	309	2.438263	215	1.913722	141	1.469242	102	1.819971	129	2.628298	183	2.622381	187	1.425177	107	2.229899	172	3.81351	278	1.770446	135	2.336244	158	1.632768	102	1.96259	147	0.0497858036321277	-0.516818123770617	normal	down	down	0.0877554939810597	-0.495036139699912	normal	normal	0.0497858036266494	-0.516818123780941	normal	0.92292298573286	-0.901353909259614	normal	normal	normal	0.04923529631622
Rattus_norvegicus_newGene_1890	--	0.0	0	0.0	0	0.0	0	0.0	0	0.0	0	0.175994	2	0.0	0	0.0	0	0.0	0	0.0	0	0.0	0	0.0	0	0.0	0	0.0	0	0.0	0	--	--	--	--	--	--	--	--	--	--	--	--	--	--	--	--	--	--
ENSRNOG00000026610	Akirin1	11.922352	1066	9.147819	780	12.803667	1429	11.503522	1072	12.677023	1110	12.867361	1154	11.755182	1034	14.059296	1272	10.094968	963	10.149691	990	7.05737	653	18.289854	1761	9.709006	834	13.730352	1083	9.285261	882	0.652035772517963	0.075093115050583	normal	normal	normal	0.667878583855619	0.0963995666551467	normal	normal	0.652035772714029	0.0750931150410055	normal	0.926966316012993	0.0843410842697841	normal	normal	normal	0.652169495927865
ENSRNOG00000049939	AABR07066677.1	0.0	0	0.0	0	0.0	0	0.0	0	0.0	0	0.0	0	0.0	0	0.0	0	0.0	0	0.0	0	0.0	0	0.0	0	0.0	0	0.0	0	0.0	0	--	--	--	--	--	--	--	--	--	--	--	--	--	--	--	--	--	--
ENSRNOG00000033835	Dnm1	2.486311	301	2.650411	306	4.196164	633	2.495855	315	2.950009	350	2.77725	337	3.180033	379	3.322281	407	2.738663	353	3.602942	475	3.877567	485	2.585977	337	4.985771	579	3.629377	387	3.302977	424	0.415102491485064	-0.175182224208804	normal	normal	normal	0.636148990267889	-0.12309575808478	normal	normal	0.415102491606153	-0.175182224189744	normal	0.92292298573286	-0.220199242082003	normal	normal	normal	0.415265220407486
Rattus_norvegicus_newGene_6149	--	0.0	0	0.131262	2	0.0	0	0.124054	2	0.056267	1	0.0	0	0.0	0	0.0	0	0.585778	9	0.0	0	0.270798	5	0.0	0	0.485029	7	0.0	0	0.211921	4	--	--	--	--	--	--	--	--	--	--	--	--	--	--	--	--	--	--
ENSRNOG00000017154	Atp11a	6.652701	1585	3.3713189999999997	824	7.959196	2367	6.294129999999999	1516	6.821012	1553	6.590005	1457	7.575588	1694	6.007303	1508	4.753725	1309	6.820149	1717	4.319806	1070	8.978000999999999	2363	7.599903	1744	9.694499	2138	5.4949390000000005	1384	0.9276656696513	0.0202792814085265	normal	normal	normal	0.932520565603991	0.0225120384614957	normal	normal	0.927665669646332	0.0202792814091187	normal	0.984012881528682	0.0262467783189154	normal	normal	normal	0.927672431968121
ENSRNOG00000029078	Hmgn5b	3.783774	291	0.791478	58	6.165135	592	4.001878	321	5.079023	383	3.034506	234	3.127385	237	4.157386	324	2.524154	207	4.67676	392	0.086601	7	4.077515	338	2.563201	190	4.217693	286	3.342585	273	0.74369149375682	0.0864160935072301	normal	normal	normal	0.794086087442293	0.0735439813779316	normal	normal	0.743691493684386	0.0864160935357994	normal	0.94109909866098	0.198120025863496	normal	normal	normal	0.74369914477717
ENSRNOG00000019542	LOC100910979	2.671021	161	1.315741	76	4.967774	374	2.362953	149	4.965604	293	3.920773	237	5.444767	323	18.934155	1154	0.998437	65	5.181188	341	0.812415	51	2.787567	181	0.643155	38	3.649287	194	2.237272	144	0.508148075549443	0.175859889379388	normal	normal	normal	0.313734422824639	0.291976762140364	normal	normal	0.508148075492602	0.175859889401111	normal	0.92292298573286	0.327663084047542	normal	normal	normal	0.508220682606312
Rattus_norvegicus_newGene_10420	--	0.155616	6	0.0	0	0.28288199999999997	12	0.210123	8	0.136369	5	0.552103	20	0.058993	2	0.48496300000000003	16	0.217749	8	0.240046	6	0.0	0	0.0	0	0.0	0	0.065619	2	0.178405	7	--	--	--	--	--	--	--	--	--	--	--	--	--	--	--	--	--	--
ENSRNOG00000056045	AC130064.1	0.0	0	0.0	0	0.0	0	0.0	0	0.0	0	0.0	0	0.0	0	0.0	0	0.0	0	0.0	0	0.0	0	0.0	0	0.0	0	0.0	0	0.0	0	--	--	--	--	--	--	--	--	--	--	--	--	--	--	--	--	--	--
Rattus_norvegicus_newGene_2272	--	0.23641	5	0.0	0	0.275511	6	0.113362	3	0.0	0	0.0	0	0.0	0	0.0	0	0.0	0	0.217818	5	0.0	0	0.53188	10	0.0	0	0.0	0	0.0	0	--	--	--	--	--	--	--	--	--	--	--	--	--	--	--	--	--	--
Rattus_norvegicus_newGene_5664	--	0.0	0	0.0	0	0.22776	4	0.0	0	0.246683	3	0.37241	5	0.0	0	0.380417	5	0.067777	1	0.205462	3	0.294624	4	0.0	0	0.0	0	0.291683	3	0.0	0	--	--	--	--	--	--	--	--	--	--	--	--	--	--	--	--	--	--
ENSRNOG00000032626	Mmp3	0.0	0	0.0	0	0.0	0	0.0	0	0.0	0	0.0	0	0.0	0	0.0	0	0.069827	5	0.0	0	0.0	0	0.037606	2	0.0	0	0.0	0	0.0	0	--	--	--	--	--	--	--	--	--	--	--	--	--	--	--	--	--	--
ENSRNOG00000057587	AABR07017812.1	0.0	0	0.0	0	0.0	0	0.0	0	0.0	0	0.0	0	0.0	0	0.0	0	0.0	0	0.0	0	0.0	0	0.0	0	0.0	0	0.0	0	0.0	0	--	--	--	--	--	--	--	--	--	--	--	--	--	--	--	--	--	--
ENSRNOG00000045918	Jarid2	3.890824	622	1.330369	203	4.059042	810	2.952065	492	3.476759	544	3.211936	515	3.395792	534	4.522527	731	2.275287	388	3.415859	595	1.227636	203	3.362787	579	3.764221	578	4.468785	630	3.142129	533	0.916000705686043	0.027055420884292	normal	normal	normal	0.865317288067549	0.0487383703732873	normal	normal	0.916000705671196	0.0270554208876963	normal	0.982721883417696	0.0425720419679633	normal	normal	normal	0.916010578087258
ENSRNOG00000016339	Uox	0.0	0	0.0	0	0.0	0	0.0	0	0.0	0	0.0	0	0.0	0	0.0	0	0.0	0	0.183308	13	0.0	0	0.0	0	0.0	0	0.0	0	0.0	0	--	--	--	--	--	--	--	--	--	--	--	--	--	--	--	--	--	--
ENSRNOG00000012802	Tenm3	0.709799	205	0.710301	196	1.516454	547	1.896708	571	1.420354	402	1.834085	531	1.404384	399	1.466779	429	1.33975	413	1.39726	440	0.377099	113	1.917089	596	1.683033	467	2.062665	525	1.313246	403	0.0248211865770011	0.549570741361534	normal	up	up	0.117869509107534	0.438517492059242	normal	normal	0.0248211865708091	0.549570741375624	normal	0.92292298573286	0.788735864815834	normal	normal	normal	0.0248049349181132
ENSRNOG00000026647	Cxcl16	9.451639	609	17.336082	1065	11.640323	936	15.246715	1024	13.579026	857	13.572342	877	12.019678	762	21.788258	1420	10.55318	725	10.11813	711	33.252964	2216	23.228363	1612	16.784513	1039	23.441957	1332	9.334626	639	0.876835982203714	0.0380809454650274	normal	normal	normal	0.963797491278462	-0.0127432162404777	normal	normal	0.876835982181864	0.0380809454692804	normal	0.970803627121798	0.0549172055083866	normal	normal	normal	0.876822291939617
ENSRNOG00000045563	RGD1559804	0.0	0	0.0	0	0.0	0	0.0	0	0.0	0	0.0	0	0.0	0	0.0	0	0.0	0	0.0	0	0.0	0	0.0	0	0.0	0	0.0	0	0.0	0	--	--	--	--	--	--	--	--	--	--	--	--	--	--	--	--	--	--
Rattus_norvegicus_newGene_1985	--	0.0	0	0.0	0	0.0	0	0.0	0	0.0	0	0.0	0	0.522349	6	0.0	0	0.0	0	0.0	0	0.0	0	0.063113	1	0.0	0	0.0	0	0.0	0	--	--	--	--	--	--	--	--	--	--	--	--	--	--	--	--	--	--
Rattus_norvegicus_newGene_9532	--	0.0	0	0.0	0	0.424155	6	0.0	0	0.0	0	0.0	0	0.0	0	0.0	0	0.0	0	0.0	0	0.0	0	0.0	0	0.0	0	0.0	0	0.0	0	--	--	--	--	--	--	--	--	--	--	--	--	--	--	--	--	--	--
Rattus_norvegicus_newGene_11653	--	0.0	0	0.0	0	0.106039	2	0.394894	5	0.0	0	0.0	0	0.291772	3	0.0	0	0.0	0	0.0	0	0.0	0	0.0	0	0.0	0	0.0	0	0.0	0	--	--	--	--	--	--	--	--	--	--	--	--	--	--	--	--	--	--
ENSRNOG00000021497	Akt3	7.92554	478	1.334857	83	7.802804	608	6.579362	432	6.502692000000001	395	8.347834	511	6.960173	425	7.385713000000001	459	5.32784	353	7.540481	492	0.988208	65	7.720231999999999	496	7.427799	441	7.903722999999999	430	6.824145	458	0.539916569490654	0.163239852346502	normal	normal	normal	0.582117881340281	0.15778401586228	normal	normal	0.539916569367429	0.163239852397755	normal	0.92292298573286	0.338122471997941	normal	normal	normal	0.539729855857231
ENSRNOG00000027857	Pigw	3.044232	174	1.165669	64	2.78338	199	1.94461	116	3.560582	199	4.211019	241	2.887267	162	2.848828	165	3.506962	214	4.176659	260	1.275505	76	3.18519	196	3.168941	174	3.582854	181	2.690961	163	0.336244083079109	0.253443041217439	normal	normal	normal	0.162921811721782	0.400169941137684	normal	normal	0.336244083068959	0.25344304122187	normal	0.92292298573286	0.441874245734559	normal	normal	normal	0.336185715899654
Rattus_norvegicus_newGene_2565	--	0.0	0	0.0	0	0.234585	3	0.0	0	0.0	0	0.0	0	0.0	0	0.0	0	0.0	0	0.0	0	0.0	0	0.330701	3	0.0	0	0.0	0	0.0	0	--	--	--	--	--	--	--	--	--	--	--	--	--	--	--	--	--	--
ENSRNOG00000031475	Col16a1	1.992978	395	1.592411	301	2.884362	713	1.990242	411	2.536479	492	2.488139	494	2.079725	406	2.42704	487	1.593159	337	1.754394	379	2.168889	445	3.019485	644	1.568673	299	1.734977	303	1.372328	289	0.754430593187308	0.0665838126805314	normal	normal	normal	0.612834498014108	0.128519914052144	normal	normal	0.754430593234358	0.0665838126756884	normal	0.944084528096685	0.0831379964240221	normal	normal	normal	0.754510678765222
ENSRNOG00000001149	Pxn	27.081443999999998	3734	35.287613	4611	28.656852000000004	4968	23.591723	3369	32.731325999999996	4399	30.690888	4219	24.077654	3276	27.756639	3849	26.324679	3847	25.744138	3894	47.054169	6671	32.255733	4828	32.671853	4346	33.809137	4145	23.12855	3418	0.596927187699618	-0.116413747778816	normal	normal	normal	0.922062401270651	-0.0249721735577728	normal	normal	0.596927187661587	-0.116413747784044	normal	0.923112057522001	-0.14891520584455	normal	normal	normal	0.596938711288351
ENSRNOG00000014361	Edn1	0.911108	48	1.85018	93	0.509596	34	1.593671	88	2.362828	122	1.439856	76	1.066105	56	1.32079	71	1.127885	64	1.276875	74	2.896069	158	1.520262	86	2.349817	119	1.381236	64	0.807364	46	0.324187050878272	0.260513465211328	normal	normal	normal	0.375415248169663	0.248228535173433	normal	normal	0.324187050883415	0.260513465208077	normal	0.92292298573286	0.601202712800696	normal	normal	normal	0.322288584899268
Rattus_norvegicus_newGene_2371	--	1.9245900000000002	123	0.943924	70	1.767652	147	1.8493540000000002	112	1.485682	97	1.0161259999999999	60	1.170855	76	1.250146	99	2.122298	146	1.027471	69	0.497874	44	0.790176	48	0.584598	46	2.086504	152	1.4656259999999999	104	0.48574842901018	-0.177366963658865	normal	normal	normal	0.365957252020564	-0.258926805393078	normal	normal	0.485748429164608	-0.177366963614412	normal	0.92292298573286	-0.273471724516412	normal	normal	normal	0.485903333503009
ENSRNOG00000008237	Unc13b	2.508648	585	0.822167	184	2.427798	704	2.7504070000000005	672	2.9062710000000003	660	2.000136	469	2.234448	515	1.6947720000000002	401	2.275216	566	2.44496	623	0.927865	224	2.260285	571	3.097787	698	2.043568	423	2.6009150000000005	646	0.343019313220544	0.246032860820379	normal	normal	normal	0.536427383970801	0.178469630468297	normal	normal	0.343019313117347	0.246032860860858	normal	0.92292298573286	0.400857752381976	normal	normal	normal	0.342910160154531
ENSRNOG00000039891	Adgrg5	0.188937	20	0.12957	13	0.135519	18	0.242449	27	0.207555	22	0.313068	33	0.128359	14	0.641032	68	0.115938	13	0.176015	21	0.0	0	0.298851	34	0.199548	21	0.590335	55	0.128424	15	--	--	--	--	--	--	--	--	--	--	--	--	--	--	--	--	--	--
ENSRNOG00000014490	Bdh2	9.928847	434	9.753576	407	6.362625	347	9.653841	440	8.369066	358	10.937615	479	10.110912	435	7.843488	347	9.545722	445	8.972877	428	14.834447	671	9.61359	453	12.319118	517	7.652394	295	9.642801	448	0.833963714149874	0.0504968379551724	normal	normal	normal	0.904832638463426	0.0333664930391063	normal	normal	0.833963714146901	0.0504968379557072	normal	0.960880378999753	0.0707621677009927	normal	normal	normal	0.833946440478943
ENSRNOG00000047520	AABR07048475.1	0.0	0	0.0	0	0.0	0	0.0	0	0.0	0	0.0	0	0.0	0	0.0	0	0.0	0	0.0	0	0.0	0	0.0	0	0.0	0	0.0	0	0.0	0	--	--	--	--	--	--	--	--	--	--	--	--	--	--	--	--	--	--
ENSRNOG00000050138	Olr766	0.0	0	0.0	0	0.0	0	0.0	0	0.0	0	0.0	0	0.0	0	0.0	0	0.0	0	0.0	0	0.0	0	0.0	0	0.0	0	0.0	0	0.0	0	--	--	--	--	--	--	--	--	--	--	--	--	--	--	--	--	--	--
ENSRNOG00000025115	Exph5	0.060091	21	0.032968	11	0.056554	25	0.2885	103	0.112718	38	0.164651	57	0.071498	24	0.066103	23	0.120662	44	0.175481	43	0.02815	10	0.139144	52	0.284311	94	0.040007	13	0.082417	30	0.0011753821528867	0.863845580782457	up	up	up	0.0350264225180068	0.605040495767195	normal	up	0.00117538215839294	0.863845580412087	up	0.265116136628139	1.85307791767602	normal	normal	normal	0.00104383903747925
ENSRNOG00000007329	Frmd6	9.917307	1732	8.20159	1366	12.254181	2672	9.675088	1762	11.575711	1980	9.763137	1710	12.75983	2193	11.767268	2080	9.516868	1773	9.307054	1773	7.836052	1416	9.070944	1706	9.731565	1633	12.915394	1989	10.031851	1861	0.959670729205036	-0.008996764637769	normal	normal	normal	0.943393199687449	0.0164720665244606	normal	normal	0.959670729219639	-0.00899676463675428	normal	0.991922836945858	-0.0103140545456722	normal	normal	normal	0.959685392521602
ENSRNOG00000008979	Guca2b	0.0	0	0.0	0	0.0	0	0.0	0	0.0	0	0.0	0	0.0	0	0.0	0	0.0	0	0.0	0	0.0	0	0.0	0	0.0	0	0.0	0	0.0	0	--	--	--	--	--	--	--	--	--	--	--	--	--	--	--	--	--	--
ENSRNOG00000023312	Lonrf2	1.995038	499	0.938151	224	2.249326	702	1.844178	481	1.946077	476	2.380879	597	1.899563	467	1.669784	422	1.794448	478	2.441407	665	0.594412	154	1.906304	513	1.758055	422	3.452891	761	2.242837	595	0.497403157157122	0.16360524235884	normal	normal	normal	0.505641268509833	0.185028374641553	normal	normal	0.497403157136928	0.163605242363158	normal	0.92292298573286	0.229450143899443	normal	normal	normal	0.497486597723322
ENSRNOG00000047376	AABR07049960.1	0.0	0	0.0	0	0.072326	3	0.0	0	0.136919	4	0.0	0	0.0	0	0.0	0	0.0	0	0.0	0	0.0	0	0.217246	6	0.0	0	0.0	0	0.061706	2	--	--	--	--	--	--	--	--	--	--	--	--	--	--	--	--	--	--
Rattus_norvegicus_newGene_10318	--	5.679052	81	9.493875000000001	137	5.646092	112	7.603165	117	6.491648	96	5.314424	81	5.34759	79	6.832511	99	3.9329970000000003	61	4.708387	73	7.3931320000000005	121	6.420375	98	6.690937	97	7.218005	96	4.9596409999999995	85	0.647996522763411	-0.11883309294378	normal	normal	normal	0.543693984547148	-0.175741515648534	normal	normal	0.647996522825971	-0.118833092926241	normal	0.926714182614546	-0.195886651023966	normal	normal	normal	0.647828400787216
ENSRNOG00000016462	LOC102547287	1.711478	105	0.379418	23	2.80073	214	2.34389	150	2.909062	175	2.33637	144	1.822736	110	3.105	193	2.689757	176	3.056663	204	0.023063	2	3.019144	199	2.567383	151	3.016673	163	2.130793	139	0.274353689794926	0.28964091267212	normal	normal	normal	0.341038010111178	0.268570864681036	normal	normal	0.274353689734331	0.289640912712462	normal	0.92292298573286	0.649320101716539	normal	normal	normal	0.273612969853307
ENSRNOG00000059138	AC121204.3	0.426099	6	0.168167	3	0.795919	14	0.699781	10	0.194765	3	0.293812	5	0.315339	5	0.049422	1	0.613228	9	0.08595	2	0.103878	2	0.118722	2	0.597359	8	0.0	0	0.37551	6	--	--	--	--	--	--	--	--	--	--	--	--	--	--	--	--	--	--
ENSRNOG00000009351	Srp68	30.861403	2536	38.733648	3042	30.147085	3088	29.678041	2534	30.025368999999998	2412	30.706528	2526	33.590999	2712	29.487858	2441	31.533527999999997	2759	27.208254	2420	41.249783	3493	34.383022	3032	28.669102000000002	2240	35.136956999999995	2540	34.975027999999995	3020	0.400017510357417	-0.178699071367482	normal	normal	normal	0.521935284127689	-0.165318047598797	normal	normal	0.400017510343326	-0.178699071369553	normal	0.92292298573286	-0.222796197161867	normal	normal	normal	0.400044675905925
ENSRNOG00000000199	Dppa5	0.0	0	0.0	0	0.0	0	0.0	0	0.0	0	0.0	0	0.0	0	0.0	0	0.0	0	0.0	0	0.0	0	0.0	0	0.0	0	0.0	0	0.0	0	--	--	--	--	--	--	--	--	--	--	--	--	--	--	--	--	--	--
ENSRNOG00000032629	MGC114492	0.0	0	0.0	0	0.0	0	0.0	0	0.0	0	0.0	0	0.0	0	0.0	0	0.0	0	0.0	0	0.0	0	0.0	0	0.0	0	0.0	0	0.0	0	--	--	--	--	--	--	--	--	--	--	--	--	--	--	--	--	--	--
ENSRNOG00000050792	Tnfaip6	1.384673	72	1.234929	61	1.508002	98	1.451931	79	1.479115	75	2.237615	116	1.253938	64	1.294853	68	0.791637	44	1.065963	61	1.73583	93	2.632391	147	1.314026	66	0.87038	40	0.78542	44	0.441605806121185	0.187877743258761	normal	normal	normal	0.433365810183451	0.221167052579174	normal	normal	0.44160580642418	0.187877743183702	normal	0.92292298573286	0.268327690305628	normal	normal	normal	0.441786276994346
ENSRNOG00000021294	Mstn	0.180426	18	0.063573	6	0.150339	19	0.284836	30	0.126398	13	0.115897	12	0.279718	28	0.019966	2	0.034474	4	0.104716	12	0.0	0	0.193205	21	0.041914	4	0.068727	6	0.073555	8	--	--	--	--	--	--	--	--	--	--	--	--	--	--	--	--	--	--
Rattus_norvegicus_newGene_2290	--	0.478572	10	0.0	0	0.0	0	0.0	0	0.0	0	0.0	0	0.253808	6	0.42763	9	0.222366	5	0.0	0	0.0	0	0.17916	4	0.688151	14	0.439081	8	0.0	0	--	--	--	--	--	--	--	--	--	--	--	--	--	--	--	--	--	--
Rattus_norvegicus_newGene_7731	--	0.0	0	0.0	0	0.195882	6	0.0	0	0.0	0	0.0	0	0.292487	6	0.0	0	0.0	0	0.0	0	0.0	0	0.0	0	0.0	0	0.056041	2	0.0	0	--	--	--	--	--	--	--	--	--	--	--	--	--	--	--	--	--	--
Rattus_norvegicus_newGene_12222	--	1.10726	13	2.143511	24	1.842135	27	1.730792	21	1.128286	13	2.16735	26	1.111559	13	1.570456	19	1.771484	22	2.192568	28	3.372722	41	1.027978	13	1.081375	13	1.594685	17	2.355339	30	--	--	--	--	--	--	--	--	--	--	--	--	--	--	--	--	--	--
ENSRNOG00000002381	Bmp3	0.015303	4	0.0	0	0.070247	18	0.063939	14	0.0	0	0.0	0	0.0	0	0.02618	6	0.043071	10	0.093738	21	0.00974	2	0.014176	4	0.046515	9	0.0	0	0.015233	4	--	--	--	--	--	--	--	--	--	--	--	--	--	--	--	--	--	--
ENSRNOG00000010794	Dennd3	3.916209	850	3.073527	636	4.083021	1106	3.046616	689	3.948196	839	3.567543	776	4.011315	857	4.710702	1034	2.241725	519	3.785143	896	4.42883	994	3.672525	858	3.993812	833	4.509742	863	3.107	716	0.583743427362957	-0.100376671394533	normal	normal	normal	0.897975221275031	-0.0293653902687019	normal	normal	0.583743427517978	-0.100376671383051	normal	0.92292298573286	-0.11629624696177	normal	normal	normal	0.583870812872286
ENSRNOG00000015674	Acap1	1.536536	144	1.713763	153	2.786164	325	1.466718	143	1.534674	141	1.568433	147	1.768766	163	3.029946	286	1.518636	151	1.488882	152	1.492633	144	2.240342	225	0.89208	80	2.788729	230	1.302933	129	0.154086039397098	-0.329119214470141	normal	normal	normal	0.303787246935821	-0.281796725121219	normal	normal	0.154086039561389	-0.329119214403361	normal	0.92292298573286	-0.439091523749255	normal	normal	normal	0.15432276012391
Rattus_norvegicus_newGene_7516	--	0.0	0	0.0	0	0.476827	5	0.0	0	0.0	0	0.0	0	0.085362	1	0.0	0	0.0	0	0.268281	3	0.0	0	0.0	0	0.0	0	0.0	0	0.0	0	--	--	--	--	--	--	--	--	--	--	--	--	--	--	--	--	--	--
ENSRNOG00000048874	Gckr	1.492457	129	1.576441	130	1.314761	141	2.725271	244	1.57066	133	2.694685	233	2.330434	197	2.031256	177	1.975638	181	2.665402	250	4.7175	420	0.833245	78	3.578477	296	3.57444	271	3.39323	310	0.0985220018052207	0.410244511520662	normal	normal	normal	0.322918566094181	0.279723036430246	normal	normal	0.0985220018660405	0.410244511472923	normal	0.92292298573286	0.602678295868348	normal	normal	normal	0.0984194069856662
ENSRNOG00000013717	Bmp6	5.895884	339	7.72077	423	7.217368	518	8.41275	504	7.711361	434	8.977297	518	7.236386	410	7.785111	453	7.690013	472	9.64439	605	10.525142	626	7.590347	470	12.184065	673	8.758015	444	6.95263	425	0.43937339364112	0.163248133059253	normal	normal	normal	0.611383330005681	0.131839636855575	normal	normal	0.439373393747306	0.163248133044081	normal	0.92292298573286	0.202792618390391	normal	normal	normal	0.439446649435532
ENSRNOG00000042237	Tm6sf2	0.0	0	0.0	0	0.0	0	0.064028	5	0.216192	14	0.023298	2	0.0	0	0.0	0	0.081085	6	0.0	0	0.0	0	0.02686	2	0.04948	4	0.229281	14	0.0	0	--	--	--	--	--	--	--	--	--	--	--	--	--	--	--	--	--	--
ENSRNOG00000017996	Cryba2	0.0	0	0.0	0	0.0	0	0.0	0	0.0	0	0.0	0	0.0	0	0.0	0	0.0	0	0.0	0	0.0	0	0.0	0	0.0	0	0.0	0	0.0	0	--	--	--	--	--	--	--	--	--	--	--	--	--	--	--	--	--	--
ENSRNOG00000008713	Slc41a2	0.231371	40	0.243495	40	0.518696	110	0.418104	74	0.312344	52	0.285527	49	0.257094	43	0.52357	90	0.273038	50	0.267651	50	0.15587	28	0.748076	137	0.27657	45	0.517832	78	0.139054	25	0.999619434919472	-0.000125713172451525	normal	normal	normal	0.741334982002458	-0.095716176351589	normal	normal	0.999619434932246	-0.000125713168239912	normal	0.999867449984903	-0.000212726802542614	normal	normal	normal	0.999630686699203
ENSRNOG00000057831	AABR07029918.1	0.0	0	0.0	0	0.0	0	0.0	0	0.0	0	0.0	0	0.0	0	0.0	0	0.0	0	0.0	0	0.0	0	0.0	0	0.0	0	0.0	0	0.0	0	--	--	--	--	--	--	--	--	--	--	--	--	--	--	--	--	--	--
Rattus_norvegicus_newGene_9195	--	0.390317	8	0.0	0	0.080791	2	0.0	0	0.052991	1	0.124981	3	0.0	0	0.203685	4	0.0	0	0.0	0	0.0	0	0.0	0	0.0	0	0.0	0	0.367489	8	--	--	--	--	--	--	--	--	--	--	--	--	--	--	--	--	--	--
ENSRNOG00000002004	Prdm8	0.0	0	0.026832	3	0.259479	26	0.066161	6	0.347951	27	0.09905	8	0.19944	16	0.442485	36	0.051485	5	0.186064	16	0.0	0	0.326969	28	0.087772	7	0.289973	20	0.071777	6	--	--	--	--	--	--	--	--	--	--	--	--	--	--	--	--	--	--
ENSRNOG00000007726	Mcam	26.167856	2860	18.089332	1889	27.658376	3776	19.063603999999998	2172	22.314702	2393	19.728091	2165	21.637593	2327	21.746783	2397	15.678377000000001	1833	23.774911	2835	24.173460000000002	2740	36.782764	4334	21.65871	2270	26.078985	2519	16.787396	1947	0.192352649610058	-0.237192915259347	normal	normal	normal	0.411951404437722	-0.192485690538735	normal	normal	0.192352649721591	-0.237192915243209	normal	0.92292298573286	-0.274111999322396	normal	normal	normal	0.192472809192405
ENSRNOG00000001204	Ankrd13a	20.036667	2754	22.408112	2937	20.454241	3510	18.336096	2628	20.540295	2765	16.348961	2254	19.200319	2598	19.63323	2731	13.48591	1977	17.986147	2697	31.127348	4427	23.602974	3495	19.929739	2632	19.72826	2392	14.529672	2121	0.288964820662973	-0.211439324616856	normal	normal	normal	0.417273136561867	-0.201893550814525	normal	normal	0.288964820696721	-0.211439324611862	normal	0.92292298573286	-0.254233976414563	normal	normal	normal	0.289027283651911
ENSRNOG00000018788	Btbd2	12.865214	733	24.140474	1311	12.312953	876	12.346153	734	13.283435	741	12.335603	705	15.626737	876	12.965585	748	16.124376	980	15.816192	983	23.029581	1358	15.45927	949	16.228662	889	19.801376	995	15.160474	918	0.229639549633896	-0.307103596682378	normal	normal	normal	0.34336641452254	-0.271901137993739	normal	normal	0.229639549524224	-0.307103596734128	normal	0.92292298573286	-0.479287507653067	normal	normal	normal	0.229382647050383
ENSRNOG00000004292	Sptssa	17.243633	843	13.775516	642	18.336077	1118	16.212776	826	16.754265	802	18.850922	924	19.845158	954	16.787041	830	17.734835	924	16.455328	877	17.349205	877	19.576813	1030	19.332016	908	17.549393	756	14.138588	734	0.903916963716613	0.0202792867557029	normal	normal	normal	0.854935461041361	0.041473557501537	normal	normal	0.903916963777355	0.0202792867530177	normal	0.978715751208976	0.022834015500287	normal	normal	normal	0.903958094501984
ENSRNOG00000024651	Greb1	0.073745	22	0.012207	4	0.163917	61	0.188494	58	0.253225	73	0.090887	27	0.152318	44	0.202871	61	0.179448	57	0.421317	135	0.0	0	0.376894	120	0.387976	110	0.261417	68	0.176105	55	0.181684533812603	0.32744074518106	normal	normal	normal	0.297192347271259	0.259905195866687	normal	normal	0.181684533842506	0.327440745149669	normal	0.92292298573286	1.09193323760323	normal	normal	normal	0.176995936145718
ENSRNOG00000025094	Gpr183	0.826746	48	0.792983	44	0.953151	70	1.368952	83	0.70549	41	1.520351	89	1.36303	78	1.721041	102	0.701173	44	0.978031	62	0.613103	37	1.841628	116	0.628388	36	1.996527	103	0.827949	52	0.32268470049215	0.258565784411255	normal	normal	normal	0.5861517483211	0.157870647431396	normal	normal	0.322684700728568	0.258565784309061	normal	0.92292298573286	0.433679106430586	normal	normal	normal	0.322750743037326
Rattus_norvegicus_newGene_12047	--	0.0	0	0.36768	6	0.0	0	0.0	0	0.0	0	0.119248	2	0.233812	4	0.0	0	0.0	0	0.43294	9	0.0	0	0.0	0	0.620291	12	0.313778	6	0.0	0	--	--	--	--	--	--	--	--	--	--	--	--	--	--	--	--	--	--
ENSRNOG00000010478	LOC299282	0.071311	6	0.734731	55	0.158486	16	2.945672	239	0.143265	12	5.832773	455	0.169842	15	0.369772	25	0.8558870000000001	57	2.1019989999999997	181	2.606064	214	1.7907	151	5.0222	375	10.841277	746	0.362382	27	0.0210677656891068	0.484822175533967	normal	up	up	0.0300777826771354	0.466359714651169	normal	up	0.0210677656356289	0.484822175841139	normal	0.629721719621816	3.02257366805159	normal	normal	normal	0.00590547249412685
ENSRNOG00000051472	Hoxd11	0.0	0	0.0	0	0.0	0	0.0	0	0.0	0	0.0	0	0.0	0	0.0	0	0.0	0	0.0	0	0.0	0	0.0	0	0.0	0	0.0	0	0.0	0	--	--	--	--	--	--	--	--	--	--	--	--	--	--	--	--	--	--
ENSRNOG00000026260	Rpl11	235.50883699999997	5320	486.601895	10227	232.395242	6623	283.766691	6670	256.613623	5573	300.747564	6712	235.613964	5565	266.123947	5935	274.539672	6773	278.330778	7087	631.727558	14878	282.305915	7002	313.480039	6650	258.967823	5210	267.32221899999996	6217	0.475357703380066	-0.183592924822047	normal	normal	normal	0.525697005798984	-0.18245385919312	normal	normal	0.47535770323385	-0.183592924866893	normal	0.92292298573286	-0.291136663923405	normal	normal	normal	0.475240520979463
Rattus_norvegicus_newGene_5887	--	1.045912	250	0.244049	58	0.863927	265	0.981789	249	0.839749	202	1.76758	435	1.7145059999999999	415	0.944564	232	1.5360909999999999	401	1.292307	347	0.100822	26	1.551429	410	2.19217	514	1.390087	302	1.542501	400	0.17215774889964	0.363819231087794	normal	normal	normal	0.188843318907266	0.378442945193596	normal	normal	0.172157748808641	0.363819231165142	normal	0.92292298573286	0.732673655902339	normal	normal	normal	0.171190464655283
ENSRNOG00000026207	RGD1559810	0.0	0	0.0	0	0.0	0	0.0	0	0.0	0	0.0	0	0.0	0	0.0	0	0.0	0	0.0	0	0.0	0	0.0	0	0.0	0	0.0	0	0.0	0	--	--	--	--	--	--	--	--	--	--	--	--	--	--	--	--	--	--
Rattus_norvegicus_newGene_4963	--	0.0	0	0.0	0	0.885087	20	0.098901	2	0.0	0	0.165111	3	0.0	0	0.080335	2	0.295692	6	0.0	0	0.0	0	0.0	0	0.336081	6	0.826623	13	0.0	0	--	--	--	--	--	--	--	--	--	--	--	--	--	--	--	--	--	--
ENSRNOG00000017170	Med4	8.396366	420	8.407175	401	9.440166	589	8.236147	429	7.132078	349	7.266461	364	6.179022	304	8.254983	418	7.885386	420	7.652462	417	5.468184	283	8.228735	443	7.5481	363	9.145106	403	7.287657	387	0.214822427892055	-0.230754004743032	normal	normal	normal	0.239347348502256	-0.278767596057529	normal	normal	0.214822428160107	-0.230754004705366	normal	0.92292298573286	-0.268959230114711	normal	normal	normal	0.214994371555157
ENSRNOG00000017583	Mapkap1	8.290884	1100	8.681643	1098	8.558966	1417	7.881936	1090	8.245434	1071	7.684397	1023	9.206834	1202	8.541406	1147	7.66118	1084	7.574702	1096	8.231971	1130	8.225756	1175	7.968978	1016	11.126733	1302	7.799964	1099	0.433260927767595	-0.141157552940532	normal	normal	normal	0.562060844874609	-0.137014911480102	normal	normal	0.433260927940074	-0.141157552926947	normal	0.92292298573286	-0.162544592435154	normal	normal	normal	0.433398737909357
ENSRNOG00000033274	AC113910.1	0.0	0	0.428675	7	0.665806	15	0.0	0	0.272585	5	0.199223	4	0.02755	1	0.346133	6	1.023045	19	0.429009	8	0.509899	9	0.379088	7	0.0	0	0.15067	3	0.0	0	--	--	--	--	--	--	--	--	--	--	--	--	--	--	--	--	--	--
ENSRNOG00000028670	RGD1562726	0.048189	5	0.097322	10	0.06419	9	0.076858	9	0.018977	2	0.033027	4	0.099441	11	0.085122	9	0.0	0	0.048782	6	0.037814	5	0.055575	7	0.016355	2	0.044362	5	0.0	0	--	--	--	--	--	--	--	--	--	--	--	--	--	--	--	--	--	--
ENSRNOG00000007301	Gdf9	0.0	0	0.062738	4	0.111437	8	0.0	0	0.0	0	0.0	0	0.077525	5	0.0	0	0.070345	4	0.139909	8	0.110375	6	0.0	0	0.0	0	0.0	0	0.0	0	--	--	--	--	--	--	--	--	--	--	--	--	--	--	--	--	--	--
ENSRNOG00000002073	Brdt	0.064164	8	0.055783	7	0.227816	35	0.130966	17	0.049601	6	0.254906	32	0.069427	9	0.149482	19	0.120257	16	0.095004	13	0.0	0	0.181744	25	0.297784	35	0.17046599999999998	19	0.173844	23	--	--	--	--	--	--	--	--	--	--	--	--	--	--	--	--	--	--
ENSRNOG00000054603	Pacsin1	0.544069	28	0.23973	12	0.070692	5	0.140689	8	0.124785	7	0.170839	9	0.240743	12	0.157331	8	0.213039	12	0.258853	15	0.0	0	0.353591	20	0.240373	12	0.0	0	0.104425	6	--	--	--	--	--	--	--	--	--	--	--	--	--	--	--	--	--	--
ENSRNOG00000011295	Anapc2	10.628478	1079	17.323696	1677	12.942975	1641	11.839021	1254	11.978402	1191	11.725676	1194	12.266575	1226	10.954704	1126	11.110693	1204	11.052569	1224	20.353422	2138	12.462265	1363	11.982914	1169	10.346445	927	13.76605	1485	0.365380595371607	-0.210595964269879	normal	normal	normal	0.462745700718045	-0.200199256994948	normal	normal	0.365380595314877	-0.210595964282551	normal	0.92292298573286	-0.283177338844716	normal	normal	normal	0.365350727922844
ENSRNOG00000008300	Zbtb8a	1.601356	130	1.331801	103	1.64492	167	0.993138	84	1.701649	135	1.207825	99	1.370981	110	1.072261	88	1.35826	118	1.842763	163	1.916016	161	1.726478	151	2.039388	159	2.473843	177	1.334449	115	0.402345825357259	-0.201281580863474	normal	normal	normal	0.747998978112239	-0.0877768704290237	normal	normal	0.402345825585301	-0.201281580807844	normal	0.92292298573286	-0.281219201589329	normal	normal	normal	0.402460177899808
ENSRNOG00000018774	LOC100911847	214.811798	3700	637.616272	10470	266.587524	5733	295.800293	5312	256.541168	4327	321.059326	5546	274.573273	4655	299.655334	5223	335.439056	6162	275.742828	5180	620.331177	11054	307.064453	5697	380.801361	6302	300.219788	4560	308.508759	5644	0.331739303433557	-0.257813554314357	normal	normal	normal	0.405223359146716	-0.241187587182699	normal	normal	0.331739303240841	-0.257813554408778	normal	0.92292298573286	-0.477760625495986	normal	normal	normal	0.331242798304698
Rattus_norvegicus_newGene_7834	--	0.948431	26	0.5426	14	1.044478	35	0.739592	21	0.314156	9	1.185841	32	0.69528	19	0.875445	24	1.581217	46	1.136348	34	0.289157	8	1.462889	43	0.805155	21	1.174783	28	0.492915	14	--	--	--	--	--	--	--	--	--	--	--	--	--	--	--	--	--	--
ENSRNOG00000020643	Bub3	12.036081	695	22.270947	1212	14.044282	978	11.727111	674	11.973937	670	12.09237	698	13.540847999999999	762	13.338418	768	14.832742	875	11.702976000000001	720	22.793117	1296	15.389065	917	13.484563	711	13.851353	702	13.110742	809	0.142695635801796	-0.363668875796751	normal	normal	normal	0.265010762403756	-0.315113186231017	normal	normal	0.142695635729881	-0.363668875838177	normal	0.92292298573286	-0.533131385317893	normal	normal	normal	0.142523505862055
ENSRNOG00000008721	Crnn	0.0	0	0.0	0	0.0	0	0.0	0	0.0	0	0.0	0	0.0	0	0.0	0	0.0	0	0.0	0	0.0	0	0.0	0	0.0	0	0.0	0	0.0	0	--	--	--	--	--	--	--	--	--	--	--	--	--	--	--	--	--	--
ENSRNOG00000060802	AABR07017045.1	0.0	0	0.0	0	0.0	0	0.0	0	0.0	0	0.0	0	0.0	0	0.0	0	0.0	0	0.0	0	0.0	0	0.0	0	0.0	0	0.0	0	0.0	0	--	--	--	--	--	--	--	--	--	--	--	--	--	--	--	--	--	--
ENSRNOG00000032002	Hapln1	0.110255	21	0.040591	8	0.071871	18	0.159437	26	0.10854	21	0.204064	37	0.290177	24	0.407943	79	0.462832	70	0.159033	29	0.029348	6	0.423228	87	0.080664	15	0.23281400000000002	29	0.094903	20	--	--	--	--	--	--	--	--	--	--	--	--	--	--	--	--	--	--
Rattus_norvegicus_newGene_5000	--	0.755333	33	1.021306	43	1.050361	58	0.310701	15	0.585613	25	0.678811	30	1.396015	60	0.796281	36	0.519412	25	0.960641	46	1.085854	49	0.446598	17	0.331599	14	0.448512	18	0.565555	27	--	--	--	--	--	0.279073412721515	-0.313707649443875	normal	normal	--	--	--	--	--	--	--	--	--
ENSRNOG00000010177	Fancd2os	0.0	0	0.0	0	0.0	0	0.0	0	0.0	0	0.0	0	0.0	0	0.0	0	0.0	0	0.0	0	0.0	0	0.0	0	0.0	0	0.0	0	0.0	0	--	--	--	--	--	--	--	--	--	--	--	--	--	--	--	--	--	--
ENSRNOG00000008214	Fbxo9	9.715494	778	6.300365	481	12.267655	1226	9.466717	790	13.281466	1041	9.803944	787	9.700144	765	10.337185	838	9.864398	843	13.434945	1173	5.756364	477	10.645891	918	9.092141	700	9.806253	693	9.615469	818	0.547227291394629	0.13472002760612	normal	normal	normal	0.501139078509936	0.177482470639882	normal	normal	0.547227291391137	0.134720027606621	normal	0.92292298573286	0.174643000102247	normal	normal	normal	0.547289784456162
ENSRNOG00000007690	Cmpk2	3.618744	525	2.556059	354	3.704873	671	3.137624	475	3.993268	568	2.493335	363	3.65111	522	6.218075	913	2.312794	358	3.894085	617	3.500994	526	2.241066	351	2.169579	303	3.618194	463	2.440047	376	0.784278127373917	-0.0606299549430318	normal	normal	normal	0.840742216123115	-0.0534772171063747	normal	normal	0.784278127397023	-0.0606299549400066	normal	0.951792530647115	-0.0779255940324023	normal	normal	normal	0.7843141112663
Rattus_norvegicus_newGene_6417	--	0.0	0	0.0	0	0.008304	1	0.0	0	0.0	0	0.03475	3	0.018951	2	0.007254	1	0.013889	2	0.024584	2	0.005202	1	0.0	0	0.003552	1	0.150699	10	0.0	0	--	--	--	--	--	--	--	--	--	--	--	--	--	--	--	--	--	--
ENSRNOG00000033575	Emid1	1.165405	71	0.707016	41	0.904828	69	0.678204	43	1.228389	73	1.098174	67	0.39167	24	0.814798	50	0.646141	42	0.470122	32	0.410256	26	0.5202	34	0.498916	29	0.56919	31	0.190175	13	0.891433436486547	0.0355227261043642	normal	normal	normal	0.60106891084335	0.150085792302813	normal	normal	0.891433436544831	0.03552272608929	normal	0.974614912170521	0.0584942770372285	normal	normal	normal	0.891449261421917
ENSRNOG00000026489	Olr1125	0.0	0	0.0	0	0.0	0	0.0	0	0.0	0	0.0	0	0.0	0	0.0	0	0.0	0	0.0	0	0.0	0	0.0	0	0.0	0	0.0	0	0.0	0	--	--	--	--	--	--	--	--	--	--	--	--	--	--	--	--	--	--
ENSRNOG00000046836	AC133403.1	11.437328	760	21.937883	1389	13.006603	1079	10.224612	708	11.876884	773	13.279613	885	13.187713	862	11.366468	764	16.184404	1147	11.46912	831	26.071999	1792	13.181847	943	15.209874	971	14.780428	866	15.933233	1124	0.203006298997706	-0.321416891988566	normal	normal	normal	0.392428152960468	-0.243286735118723	normal	normal	0.203006298895862	-0.321416892037715	normal	0.92292298573286	-0.487295815351836	normal	normal	normal	0.202794164708469
ENSRNOG00000039504	LOC360919	0.070623	7	0.0	0	0.0	0	0.0	0	0.08993	8	0.0	0	0.0	0	0.075288	7	0.143983	14	0.080673	8	0.04703	5	0.0	0	0.0	0	0.044174	4	0.030307	3	--	--	--	--	--	--	--	--	--	--	--	--	--	--	--	--	--	--
Rattus_norvegicus_newGene_1025	--	15.310577	440	25.253351	692	12.19393	437	14.594197	437	10.515074	296	14.848581	428	11.337038	321	10.179296	296	14.296707	438	15.256473	478	21.026743	625	12.389738	384	13.517891	373	12.474761	316	13.702331	418	0.231381247368281	-0.310086134239093	normal	normal	normal	0.262060833252654	-0.323495286496838	normal	normal	0.231381247279251	-0.310086134284254	normal	0.92292298573286	-0.503072521229409	normal	normal	normal	0.231039392122903
ENSRNOG00000017953	Gfod2	1.914672	148	1.033799	77	1.554195	150	1.893642	153	2.063861	156	1.807919	140	1.878812	143	1.949747	153	1.428405	118	2.144011	181	1.51822	122	2.2397	187	3.407734	253	2.826905	193	3.235976	266	0.330184990989977	0.228943501850448	normal	normal	normal	0.483235738800612	0.195295222122542	normal	normal	0.330184991219866	0.228943501793143	normal	0.92292298573286	0.311368002730195	normal	normal	normal	0.330373655952748
ENSRNOG00000024960	Smco1	1.402802	59	1.821523	72	2.323898	120	1.469153	64	0.872819	36	1.715107	72	2.925895	120	2.840497	119	1.854498	82	0.872041	40	0.810921	35	0.551498	25	1.326704	53	0.883375	33	2.253786	99	0.252706792028818	-0.29775698011617	normal	normal	normal	0.313408331165379	-0.292151102922427	normal	normal	0.25270679224309	-0.297756980010278	normal	0.92292298573286	-0.491001280017129	normal	normal	normal	0.252812904869111
Rattus_norvegicus_newGene_6637	--	0.0	0	0.227276	4	0.595328	12	0.735352	12	0.522841	8	0.0	0	0.0	0	0.304517	5	0.588227	10	0.435331	8	0.0	0	0.166658	3	0.0	0	1.045809	15	0.585931	10	--	--	--	--	--	--	--	--	--	--	--	--	--	--	--	--	--	--
ENSRNOG00000002579	Parm1	74.230919	13724	53.08382	9357	62.395023	14402	69.512375	13400	67.552628	12231	80.575424	14941	91.524292	16655	67.832634	12691	79.486465	15675	76.47242	15421	68.361061	13077	95.327553	18983	75.383759	13391	72.154205	11765	105.294861	20676	0.502298327365469	0.124404378592101	normal	normal	normal	0.600138496890261	0.124676098178101	normal	normal	0.50229832743109	0.124404378586697	normal	0.92292298573286	0.144811791411654	normal	normal	normal	0.502387204065623
Rattus_norvegicus_newGene_1269	--	0.17652	2	0.0	0	0.0	0	0.0	0	0.0	0	0.0	0	0.0	0	0.0	0	0.0	0	0.0	0	0.0	0	0.0	0	0.0	0	0.0	0	0.0	0	--	--	--	--	--	--	--	--	--	--	--	--	--	--	--	--	--	--
Rattus_norvegicus_newGene_2025	--	0.0	0	0.0	0	0.364603	7	0.0	0	0.0	0	0.0	0	0.0	0	0.0	0	0.0	0	0.0	0	0.0	0	0.0	0	0.0	0	0.0	0	0.0	0	--	--	--	--	--	--	--	--	--	--	--	--	--	--	--	--	--	--
ENSRNOG00000007304	Herc3	11.764926	2324	7.241544	1364	10.714829	2643	12.915917	2661	9.98589	1932	14.378127	2849	14.183547	2758	14.165527	2832	13.796953	2907	14.890224	3209	6.755271	1381	10.413253	2216	13.805466	2621	9.92984	1730	17.191305	3607	0.282227993814236	0.228634139620981	normal	normal	normal	0.496505684316946	0.174989336464272	normal	normal	0.28222799380359	0.228634139622948	normal	0.92292298573286	0.285296828267418	normal	normal	normal	0.282269452029942
ENSRNOG00000055966	AABR07062138.2	1.270741	26	0.562076	11	0.87589	22	1.838108	39	1.635858	32	4.040188	81	1.329426	27	1.877128	38	0.809893	18	1.632589	36	0.0	0	2.771795	60	1.020487	20	2.528762	45	1.018578	22	--	--	--	--	--	--	--	--	--	--	--	--	--	--	--	--	--	--
ENSRNOG00000020579	Col7a1	0.162304	57	0.079103	27	0.47109	204	0.234232	85	0.427615	146	0.258655	90	0.232301	80	0.233172	82	0.183806	68	0.246855	94	0.071739	26	0.323365	121	0.178079	60	0.379692	116	0.10955	41	0.534497401713266	0.163673387806943	normal	normal	normal	0.468919558603707	0.203277734041857	normal	normal	0.534497401688933	0.163673387818111	normal	0.92292298573286	0.384643491398268	normal	normal	normal	0.534671158857092
ENSRNOG00000032873	Spink7	0.0	0	0.0	0	0.0	0	0.0	0	0.0	0	0.0	0	0.0	0	0.0	0	0.0	0	0.0	0	0.0	0	0.0	0	0.0	0	0.0	0	0.0	0	--	--	--	--	--	--	--	--	--	--	--	--	--	--	--	--	--	--
ENSRNOG00000009350	Sez6	0.510234	78	0.274689	40	0.475551	91	0.484188	77	0.386367	58	0.336354	52	0.641456	96	0.697338	108	0.407649	66	0.398431	66	0.864431	136	0.470356	77	0.914292	134	0.692774	93	0.473486	77	0.812800881166065	-0.0605785224023893	normal	normal	normal	0.614647947449613	-0.145093819157416	normal	normal	0.812800881285352	-0.0605785223733347	normal	0.9563678700364	-0.094603916095692	normal	normal	normal	0.812932376762386
ENSRNOG00000058153	AABR07013202.1	0.208298	7	0.021786	1	0.353493	15	0.544596	19	0.295232	10	1.137585	37	0.546538	18	0.836948	28	1.260268	44	0.791778	28	0.0	0	0.682088	24	0.77512	24	0.830519	24	0.97888	34	--	--	--	--	--	--	--	--	--	--	--	--	--	--	--	--	--	--
Rattus_norvegicus_newGene_7397	--	0.126086	3	0.293576	5	0.0	0	0.0	0	0.0	0	0.0	0	0.181902	3	0.0	0	0.0	0	0.0	0	0.320895	6	0.331273	6	0.0	0	0.0	0	0.111589	2	--	--	--	--	--	--	--	--	--	--	--	--	--	--	--	--	--	--
ENSRNOG00000020593	Gipc3	1.497487	58	3.2146	119	1.886466	92	2.025012	82	1.687859	64	1.005611	40	2.66299	102	2.476813	97	1.010131	42	2.162061	92	1.44479	58	2.331459	98	1.240412	47	2.031584	70	1.996828	83	0.279113318226625	-0.288367057465575	normal	normal	normal	0.217012756210978	-0.356271958803107	normal	normal	0.279113318294647	-0.288367057425375	normal	0.92292298573286	-0.568212198395019	normal	normal	normal	0.27822946550764
Rattus_norvegicus_newGene_3109	--	0.074481	3	0.12363299999999999	4	0.125206	5	0.0	0	0.557713	13	0.398965	11	0.0	0	0.421561	11	0.069827	3	0.0	0	0.0	0	0.223884	7	0.077256	2	0.77325	18	0.0	0	--	--	--	--	--	--	--	--	--	--	--	--	--	--	--	--	--	--
ENSRNOG00000018039	Sncb	0.0	0	0.0	0	0.0	0	0.0	0	0.0	0	0.0	0	0.0	0	0.0	0	0.0	0	0.0	0	0.0	0	0.0	0	0.0	0	0.0	0	0.0	0	--	--	--	--	--	--	--	--	--	--	--	--	--	--	--	--	--	--
ENSRNOG00000042344	Smim22	0.0	0	0.080782	2	0.0	0	0.0	0	0.186682	5	0.10576	3	0.0	0	0.125949	4	0.0	0	0.0	0	0.0	0	0.050386	2	0.0	0	0.049726	2	0.0	0	--	--	--	--	--	--	--	--	--	--	--	--	--	--	--	--	--	--
Rattus_norvegicus_newGene_3658	--	0.0	0	0.0	0	0.0	0	0.206026	2	0.0	0	0.0	0	0.0	0	0.0	0	0.0	0	0.0	0	0.341205	4	0.0	0	0.0	0	0.0	0	0.0	0	--	--	--	--	--	--	--	--	--	--	--	--	--	--	--	--	--	--
ENSRNOG00000013318	Ccdc150	0.068656	10	0.0	0	0.085253	15	0.025456	4	0.036681	5	0.003374	1	0.032813	5	0.110937	16	0.0	0	0.097071	15	0.0	0	0.0	0	0.024303	4	0.0	0	0.046568	7	--	--	--	--	--	--	--	--	--	--	--	--	--	--	--	--	--	--
ENSRNOG00000020902	G6pc3	13.965211	776	21.553579	1142	12.417215	862	10.178669	590	10.520184	573	11.233863	626	11.970488	655	11.076206	623	10.325397	612	11.895614	721	20.451015	1176	14.890399	892	13.251615	708	12.089557	593	11.281311	666	0.0553877409877706	-0.470904961702218	normal	normal	normal	0.144984841515929	-0.410038234898205	normal	normal	0.0553877409492398	-0.470904961747708	normal	0.92292298573286	-0.679869653925322	normal	normal	normal	0.0552497251196367
ENSRNOG00000028493	Ppp1r15b	5.473978	1113	2.608747	506	6.494957	1649	4.867994	1032	5.458609	1087	5.365992	1095	5.358984	1073	6.15464	1267	5.004357	1086	4.86968	1080	2.981281	628	5.931117	1299	5.240146	1024	5.497615	986	4.46314	964	0.785190160196897	0.0646894588136692	normal	normal	normal	0.767540065722102	0.0813889370840972	normal	normal	0.785190160169712	0.0646894588181504	normal	0.952091752683953	0.0889334893889142	normal	normal	normal	0.785209769452422
ENSRNOG00000001478	Gtf2ird1	1.579939	200	1.746497	206	1.126376	178	1.499462	194	1.118446	136	2.046786	262	1.523085	187	1.951451	250	1.452944	202	1.9129450000000001	255	1.98903	252	1.386233	198	1.692949	209	2.044764	226	2.064628	270	0.973985762377796	-0.00832744772133272	normal	normal	normal	0.995482480658375	0.00162813261289331	normal	normal	0.973985762378216	-0.0083274477212779	normal	0.994539058511737	-0.0129582866326729	normal	normal	normal	0.973979225333061
ENSRNOG00000039233	Trpc5os	0.0	0	0.0	0	0.0	0	0.0	0	0.0	0	0.0	0	0.0	0	0.0	0	0.0	0	0.0	0	0.0	0	0.0	0	0.0	0	0.0	0	0.0	0	--	--	--	--	--	--	--	--	--	--	--	--	--	--	--	--	--	--
ENSRNOG00000032948	Tyk2	3.065969	586	3.419521	623	3.825415	913	3.234961	645	2.942781	551	3.467896	665	3.170527	597	4.173178	807	3.086651	629	3.539093	738	4.048394	801	4.802651	988	3.638479	668	4.027397	679	2.890974	587	0.485050065616194	-0.130280411758806	normal	normal	normal	0.577220025882804	-0.134537452616194	normal	normal	0.485050065796935	-0.130280411743653	normal	0.92292298573286	-0.152029825286869	normal	normal	normal	0.485189171163527
ENSRNOG00000061930	Olr1736	0.0	0	0.0	0	0.0	0	0.0	0	0.0	0	0.050778	3	0.0	0	0.0	0	0.0	0	0.0	0	0.0	0	0.0	0	0.0	0	0.0	0	0.0	0	--	--	--	--	--	--	--	--	--	--	--	--	--	--	--	--	--	--
Rattus_norvegicus_newGene_4877	--	1.019623	79	0.176622	15	1.769594	155	0.858711	76	1.1475060000000001	78	0.810786	64	0.853145	72	0.787928	66	0.544528	50	0.969287	74	0.0	0	1.365455	111	1.5231219999999999	114	1.1781819999999998	75	1.231335	86	0.999596569829514	0.000132300025587404	normal	normal	normal	0.979586324533356	-0.00704308765688175	normal	normal	0.999596569829522	0.000132300025584612	normal	0.999867449984903	0.000328037948335105	normal	normal	normal	0.999594579209918
ENSRNOG00000037607	LOC100911575	215.832047	2837	338.754639	4246	209.173401	3433	237.802338	3259	159.018661	2047	170.59819	2249	137.872543	1784	227.25798	3023	170.888107	2396	176.390289	2529	300.350494	4085	169.924179	2406	255.181213	3223	172.749146	2003	190.592072	2661	0.158706440015316	-0.350861716768883	normal	normal	normal	0.0894384515997216	-0.471199936653177	normal	normal	0.158706439904618	-0.350861716828772	normal	0.92292298573286	-0.517388730335719	normal	normal	normal	0.158532655614364
Rattus_norvegicus_newGene_5814	--	0.042216	2	0.0	0	0.206525	9	0.177027	6	0.279137	9	0.388919	13	0.059079	2	0.061348	3	0.271029	10	0.306014	11	0.535208	18	0.091066	4	0.115437	4	0.603494	18	0.228544	8	--	--	--	--	--	--	--	--	--	--	--	--	--	--	--	--	--	--
Rattus_norvegicus_newGene_7846	--	0.451204	33	0.458146	32	0.456486	42	0.399166	31	0.598885	41	0.34066	25	0.421651	30	0.519189	38	0.370813	29	0.259552	21	0.312727	24	0.559046	44	0.319159	23	0.551532	36	0.078184	6	--	--	--	--	--	0.908117291546719	-0.0333467274952668	normal	normal	--	--	--	--	--	--	--	--	--
ENSRNOG00000055735	LOC100911127	0.0	0	0.0	0	0.0	0	0.0	0	0.0	0	0.0	0	0.0	0	0.0	0	0.0	0	0.0	0	0.0	0	0.0	0	0.0	0	0.0	0	0.0	0	--	--	--	--	--	--	--	--	--	--	--	--	--	--	--	--	--	--
ENSRNOG00000009536	Pgp	19.549583	1880	32.804443	3008	22.543001	2707	24.214802	2428	17.648134	1662	18.388779	1774	23.573418	2232	19.417879	1890	23.723289	2434	20.850468	2187	30.271423	3012	20.260675	2099	18.787262	1736	22.742174	1929	22.887354	2338	0.255049411627048	-0.278223698054764	normal	normal	normal	0.175742740770019	-0.373366245362354	normal	normal	0.25504941151844	-0.278223698092938	normal	0.92292298573286	-0.398078387195471	normal	normal	normal	0.254944565889424
ENSRNOG00000011044	Clmn	0.690424	123	0.227534	39	0.963126	214	0.614973	114	0.653972	114	0.881915	158	0.979161	172	0.481339	87	0.72126	137	1.102651	214	0.39523	73	0.358928	69	0.584374	100	0.445076	70	0.609608	115	0.704028471920519	0.101020390720824	normal	normal	normal	0.654708619019671	0.12935882409299	normal	normal	0.704028471922662	0.101020390720065	normal	0.932593463619854	0.189656267170785	normal	normal	normal	0.704261009645669
ENSRNOG00000003979	Zranb3	1.439332	222	0.859396	127	1.468429	283	1.453806	234	1.002048	152	1.576862	244	1.135637	173	1.429372	223	1.565527	258	1.619874	272	0.390176	63	1.327468	221	2.006957	297	1.557186	212	1.676473	275	0.848021584592728	0.0454101191410409	normal	normal	normal	0.972869243205092	-0.00942020175889045	normal	normal	0.848021584625715	0.0454101191358548	normal	0.963935859326805	0.062300608916391	normal	normal	normal	0.848075861631215
ENSRNOG00000016274	Zfp580	2.266526	45	4.916318	92	2.72091	67	3.590902	74	3.891066	75	3.522586	70	2.260237	44	3.043993	61	2.67397	56	3.74825	81	6.62194	135	3.315502	71	3.910974	74	2.348556	41	3.592261	75	0.895651418024076	0.0347639013248262	normal	normal	normal	0.923609312169662	0.0277410245373942	normal	normal	0.895651418059362	0.0347639013139536	normal	0.975488920211889	0.0630989206182759	normal	normal	normal	0.895576518356423
ENSRNOG00000031916	Timeless	0.377581	68	0.785891	134	0.857041	191	0.664335	124	0.576983	101	0.878341	157	0.8210620000000001	133	0.818893	148	0.506775	97	0.742215	144	0.948904	175	0.905756	174	1.026682	176	0.793225	125	0.53446	101	0.990716259986631	0.00303068709541595	normal	normal	normal	0.956886441697852	0.0156564338019555	normal	normal	0.990716259988139	0.00303068709500223	normal	0.998291163386075	0.00500501370115106	normal	normal	normal	0.990715899350072
ENSRNOG00000058358	AC112534.2	0.0	0	0.0	0	0.0	0	0.0	0	0.0	0	0.0	0	0.0	0	0.0	0	0.0	0	0.0	0	0.0	0	0.0	0	0.0	0	0.0	0	0.0	0	--	--	--	--	--	--	--	--	--	--	--	--	--	--	--	--	--	--
Rattus_norvegicus_newGene_11437	--	0.823618	27	0.159454	2	0.16703	7	0.650558	20	0.413617	13	0.338627	10	0.230488	8	0.245438	8	0.057862	2	0.778257	20	0.391694	13	0.517696	14	0.415678	13	0.5625619999999999	15	0.409294	13	--	--	--	--	--	--	--	--	--	--	--	--	--	--	--	--	--	--
ENSRNOG00000017907	Ube2i	34.897041	629	39.267033	675	39.416588	887	36.482918	686	34.221012	604	40.880413	739	37.300838	662	37.30508	681	32.833076	631	38.806641	763	61.872906	1154	39.271477	763	35.258171	611	43.190243	687	34.527073	661	0.697319222758968	-0.0744946307679954	normal	normal	normal	0.775187176734598	-0.0699396519687963	normal	normal	0.697319222851959	-0.0744946307610476	normal	0.931995072119112	-0.0878900927025881	normal	normal	normal	0.697392222673975
ENSRNOG00000023008	Fam131c	10.842255	562	13.5044	668	7.224282	468	2.569654	139	4.083508	208	2.380019	124	7.088243	362	8.740425	459	3.174083	176	2.04692	116	1.744448	94	1.92828	108	1.636238	82	4.005437	184	4.362153	241	7.56235547698269e-06	-1.15967245810092	down	down	down	0.000798559520369624	-0.966329831096232	down	down	7.56235545105871e-06	-1.15967245824683	down	0.00691259604093526	-1.89583268161033	down	down	down	6.50586638451636e-06
ENSRNOG00000021153	Fkbp2	17.170692	411	40.2057	917	18.854443	563	19.460579	486	18.61647	436	15.233335	366	17.581598	414	16.15041	391	22.389851	571	17.622957	460	24.418661	605	18.683672	482	18.608541	428	20.046722	423	15.384526	391	0.172585297976064	-0.359076915576297	normal	normal	normal	0.212800858490912	-0.361121872070149	normal	normal	0.172585297866707	-0.359076915653461	normal	0.92292298573286	-0.62273869734223	normal	normal	normal	0.172009643123623
Rattus_norvegicus_newGene_7916	--	0.0	0	0.0	0	0.0	0	0.0	0	0.0	0	0.0	0	0.0	0	0.0	0	0.0	0	0.0	0	0.0	0	0.16388	2	0.0	0	0.0	0	0.0	0	--	--	--	--	--	--	--	--	--	--	--	--	--	--	--	--	--	--
Rattus_norvegicus_newGene_6591	--	0.0	0	0.089066	2	0.0	0	0.0	0	0.690223	13	0.0	0	0.0	0	0.0	0	0.38346399999999997	8	0.0	0	0.18382	4	0.660837	15	0.0	0	0.416012	7	0.0	0	--	--	--	--	--	--	--	--	--	--	--	--	--	--	--	--	--	--
ENSRNOG00000048478	Kcne4	1.813466	44	2.652563	61	2.292053	68	1.790833	45	1.900451	45	3.354792	80	2.812701	66	3.046878	74	1.503082	39	1.204839	32	1.289961	32	2.01659	52	1.87593	43	2.74543	58	1.316355	34	0.9712513728371	-0.00950298945004242	normal	normal	normal	0.82494632397224	0.0641388600186576	normal	normal	0.971251372841755	-0.00950298944912906	normal	0.993955711349438	-0.0166229363234131	normal	normal	normal	0.971238269414062
Rattus_norvegicus_newGene_1288	--	0.0	0	0.0	0	0.589497	12	0.510688	9	0.292521	5	0.141971	3	0.391209	7	0.0	0	0.235792	4	0.0	0	0.0	0	0.105603	2	0.201685	4	0.69789	10	0.302246	6	--	--	--	--	--	--	--	--	--	--	--	--	--	--	--	--	--	--
ENSRNOG00000013241	Cyp2c24	0.0	0	0.0	0	0.0	0	0.0	0	0.0	0	0.0	0	0.0	0	0.0	0	0.0	0	0.0	0	0.0	0	0.0	0	0.0	0	0.0	0	0.0	0	--	--	--	--	--	--	--	--	--	--	--	--	--	--	--	--	--	--
Rattus_norvegicus_newGene_7028	--	0.0	0	0.0	0	0.0	0	0.0	0	0.0	0	0.0	0	0.0	0	0.0	0	0.0	0	0.0	0	0.063123	2	0.0	0	0.0	0	0.10808	2	0.179493	4	--	--	--	--	--	--	--	--	--	--	--	--	--	--	--	--	--	--
ENSRNOG00000010446	Ccdc182	0.0	0	0.0	0	0.0	0	0.0	0	0.0	0	0.0	0	0.0	0	0.0	0	0.0	0	0.0	0	0.0	0	0.0	0	0.0	0	0.0	0	0.0	0	--	--	--	--	--	--	--	--	--	--	--	--	--	--	--	--	--	--
ENSRNOG00000046702	AABR07036698.1	0.0	0	0.0	0	0.0	0	0.0	0	0.0	0	0.0	0	0.0	0	0.0	0	0.0	0	0.0	0	0.0	0	0.0	0	0.0	0	0.0	0	0.0	0	--	--	--	--	--	--	--	--	--	--	--	--	--	--	--	--	--	--
Rattus_norvegicus_newGene_6475	--	0.604944	14	0.0	0	0.231286	6	0.148947	4	0.09462	2	0.0	0	0.0	0	0.715519	11	0.0	0	0.234692	4	0.36463300000000004	7	0.156951	3	0.892045	17	0.598964	11	0.071935	2	--	--	--	--	--	--	--	--	--	--	--	--	--	--	--	--	--	--
ENSRNOG00000005206	Kcnq3	0.13297	14	0.0	0	0.168463	22	0.0	0	0.138172	12	0.071401	8	0.0	0	0.0	0	0.099887	11	0.101971	12	0.0	0	0.049835	6	0.0	0	0.0	0	0.0	0	--	--	--	--	--	--	--	--	--	--	--	--	--	--	--	--	--	--
ENSRNOG00000056574	Tigit	0.0	0	0.684537	21	0.0	0	0.0	0	0.057819	2	0.0	0	0.173892	6	0.491081	16	0.0	0	0.0	0	0.775899	25	0.291719	10	0.0	0	0.062501	2	0.403474	14	--	--	--	--	--	--	--	--	--	--	--	--	--	--	--	--	--	--
Rattus_norvegicus_newGene_2499	--	2.893051	300	3.229517	319	2.645591	342	2.828637	305	1.9377179999999998	197	2.8110850000000003	291	2.381719	242	3.335104	348	2.13882	235	3.9183980000000003	441	3.7797280000000004	404	2.181333	243	3.065428	305	2.764015	252	3.6192580000000003	397	0.364814427274817	-0.210872321540448	normal	normal	normal	0.333538577541759	-0.26298025237395	normal	normal	0.364814427342308	-0.210872321525439	normal	0.92292298573286	-0.283625761517414	normal	normal	normal	0.364819054799588
Rattus_norvegicus_newGene_2707	--	0.0	0	0.0	0	0.109611	5	0.04228	2	0.148739	5	0.0	0	0.0	0	0.0278	1	0.0	0	0.059275	3	0.0	0	0.0	0	0.294249	9	0.027845	1	0.102176	4	--	--	--	--	--	--	--	--	--	--	--	--	--	--	--	--	--	--
ENSRNOG00000013245	LOC286960	0.0	0	0.0	0	0.0	0	0.0	0	0.0	0	0.0	0	0.0	0	0.0	0	0.057561	2	0.0	0	0.0	0	0.0	0	0.0	0	0.0	0	0.0	0	--	--	--	--	--	--	--	--	--	--	--	--	--	--	--	--	--	--
ENSRNOG00000002247	Nup54	3.186318	285	1.890866	161	4.532124	505	3.911721	365	4.336707	380	4.639366	416	4.894092	430	4.877752	441	4.703304	448	6.116546	596	1.325111	123	5.213037	502	5.477242	470	5.178265	408	4.665648	443	0.20721300196756	0.297260688986337	normal	normal	normal	0.275824364347541	0.299897469207818	normal	normal	0.207213001999573	0.297260688975244	normal	0.92292298573286	0.405313217859342	normal	normal	normal	0.20739300452678
Rattus_norvegicus_newGene_12128	--	0.034931	1	0.036637	1	0.15668	6	0.117027	4	0.142674	5	0.161598	5	0.141958	5	0.0	0	0.0	0	0.232827	8	0.0	0	0.166691	6	0.251811	7	0.0	0	0.187025	6	--	--	--	--	--	--	--	--	--	--	--	--	--	--	--	--	--	--
ENSRNOG00000057664	LOC103692138	0.0	0	0.0	0	0.0	0	0.0	0	0.0	0	0.0	0	0.0	0	0.0	0	0.0	0	0.0	0	0.0	0	0.0	0	0.0	0	0.0	0	0.0	0	--	--	--	--	--	--	--	--	--	--	--	--	--	--	--	--	--	--
Rattus_norvegicus_newGene_8170	--	0.222581	6	0.0	0	0.0	0	0.295223	8	0.0	0	0.101818	3	0.117428	3	0.147575	4	0.0	0	0.092324	3	0.059448	2	0.0	0	0.31293	8	0.0	0	0.0	0	--	--	--	--	--	--	--	--	--	--	--	--	--	--	--	--	--	--
ENSRNOG00000049965	LOC103693608	6.243298	483	4.529769	334	5.453942	527	4.676769	377	5.595945	424	5.872705	456	6.436741	490	5.536148	433	5.910319	488	5.731602	484	6.872019	550	6.560455	547	6.866427	510	6.441702	439	6.077632	499	0.802578981168142	-0.0496169929792479	normal	normal	normal	0.955854049134899	0.0135305978784401	normal	normal	0.802578981242945	-0.0496169929730262	normal	0.954861222593011	-0.0595180847194525	normal	normal	normal	0.802633007064725
ENSRNOG00000019132	Fv1	2.31672	155	3.02692	193	4.2062	351	3.198639	223	4.245388	278	4.283773	287	2.962255	195	2.337865	158	2.316798	166	3.550711	259	5.331328	369	2.657682	192	4.185915	269	3.660849	216	2.485604	177	0.430522630988938	0.184142685396919	normal	normal	normal	0.362272506786055	0.246223566490149	normal	normal	0.430522631080486	0.184142685378096	normal	0.92292298573286	0.248631552094774	normal	normal	normal	0.430641251080697
ENSRNOG00000004717	Epyc	0.045869	4	0.044145	4	0.0	0	0.157012	13	0.075782	6	0.0	0	0.0	0	0.357268	29	0.295706	25	0.290268	25	0.091652	8	0.263804	23	0.016628	2	0.0	0	0.264781	22	--	--	--	--	--	--	--	--	--	--	--	--	--	--	--	--	--	--
ENSRNOG00000016846	Pik3cd	2.682258	486	2.768504	478	3.015404	681	3.345343	631	2.251555	399	2.679962	487	2.749792	490	4.145976	759	1.806936	349	1.823199	360	3.670251	687	5.124063	999	3.052941	531	4.336614	692	1.952496	376	0.737414866378637	-0.0709208435083789	normal	normal	normal	0.386193781403224	-0.208829930080811	normal	normal	0.737414866424649	-0.0709208435034521	normal	0.939376569048526	-0.0882024434060148	normal	normal	normal	0.737457387057969
ENSRNOG00000003538	Adamts4	0.468345	100	0.256458	53	0.683042	182	0.414318	92	0.640156	134	1.605415	343	0.189068	40	0.5544	120	0.306349	70	0.430921	101	0.553357	122	1.621061	372	0.73486	151	1.219649	230	0.269814	62	0.123209527386778	0.409674530924712	normal	normal	normal	0.0367534547758021	0.605517561080133	normal	up	0.123209527335415	0.409674530984685	normal	0.92292298573286	0.887664830428675	normal	normal	normal	0.121747712233007
ENSRNOG00000014721	Ahrr	0.011626	3	0.0	0	0.063048	14	0.028816	6	0.074105	13	0.027216	5	0.049126	9	0.0	0	0.055372	11	0.060654	12	0.0	0	0.035766	7	0.096748	17	0.089158	14	0.05259	10	--	--	--	--	--	--	--	--	--	--	--	--	--	--	--	--	--	--
ENSRNOG00000015956	Usp29	0.316183	76	0.30336	70	0.414717	124	0.289517	73	0.317296	75	0.250572	61	0.455896	108	0.318321	77	0.35082	90	0.434854	114	0.075667	19	0.157841	41	0.261498	60	0.474884	101	0.19159	49	0.342318973505636	-0.224956816934046	normal	normal	normal	0.460740850799208	-0.207120106755222	normal	normal	0.342318973926377	-0.224956816826431	normal	0.92292298573286	-0.308621348184965	normal	normal	normal	0.342509652224789
ENSRNOG00000009963	Ctps1	25.971384	2640	14.094555	1366	30.55266	3877	27.85994	2953	23.981888	2387	27.222759	2775	26.788736	2680	23.789539	2447	24.098738	2613	23.449785	2600	14.208326	1495	22.930847	2511	22.321301	2180	25.298065	2268	24.343872	2628	0.626019194226654	0.108852395062805	normal	normal	normal	0.82590627552535	0.0581949044099256	normal	normal	0.626019194189988	0.108852395068004	normal	0.925754352302996	0.140873740872609	normal	normal	normal	0.626042379819025
Rattus_norvegicus_newGene_5973	--	0.177112	2	0.0	0	0.0	0	0.344254	5	0.0	0	0.111029	2	0.35868	4	0.0	0	0.0	0	0.0	0	0.0	0	0.0	0	0.0	0	0.129626	2	0.0	0	--	--	--	--	--	--	--	--	--	--	--	--	--	--	--	--	--	--
ENSRNOG00000032917	Zfand2a	3.8466370000000003	427	4.921811	499	5.3868789999999995	730	4.197747000000001	479	5.314176	530	5.449198	605	5.404888	581	6.462015	670	4.175657	490	4.27971	510	5.323912	610	6.220349	719	5.085743	525	6.451125	628	5.108335	556	0.984749873152978	0.00393980967998087	normal	normal	normal	0.789017435882815	0.0666531949137743	normal	normal	0.98474987315714	0.00393980967948768	normal	0.996875573119705	0.00482308510889611	normal	normal	normal	0.984752554586192
ENSRNOG00000007221	Dut	32.528728	1148	32.971836	1109	28.827761	1270	27.783279	1022	28.491938	985	24.068359	852	23.887566	830	27.623501	987	25.990593	978	29.977222	1154	29.629486	1082	21.987154	836	21.438332	727	28.009485	872	27.842703	1044	0.224579669824786	-0.24610835469708	normal	normal	normal	0.308072013626931	-0.256038507346731	normal	normal	0.224579669885571	-0.246108354685837	normal	0.92292298573286	-0.298451897483203	normal	normal	normal	0.224641476156019
ENSRNOG00000023262	Cenpm	0.405982	22	0.452204	23	0.051699	4	0.036484	2	0.25457	14	0.211268	12	0.038651	2	0.079823	5	0.097314	6	0.122148	8	0.370619	21	0.282788	17	0.107823	6	0.159313	8	0.14566	9	--	--	--	--	--	--	--	--	--	--	--	--	--	--	--	--	--	--
ENSRNOG00000017838	Snrnp27	36.077043	1391	34.930797	1185	36.060120000000005	1799	29.987748	1254	27.676797	1065	31.410963	1215	32.894785	1297	32.462861000000004	1319	27.681262	1158	27.313764	1180	38.959257	1401	32.124243	1378	26.552189000000002	982	28.669173999999998	1115	26.653444	1062	0.13198307696676	-0.244106912444748	normal	normal	normal	0.251115929520807	-0.255187086510271	normal	normal	0.13198307721903	-0.244106912412202	normal	0.92292298573286	-0.272166309211828	normal	normal	normal	0.132150739764346
Rattus_norvegicus_newGene_1220	--	0.0	0	0.241355	4	0.0	0	0.0	0	0.0	0	0.0	0	0.29284	4	0.0	0	0.083122	2	0.0	0	0.0	0	0.0	0	0.0	0	0.0	0	0.506555	9	--	--	--	--	--	--	--	--	--	--	--	--	--	--	--	--	--	--
ENSRNOG00000047879	Olr663	0.0	0	0.0	0	0.0	0	0.0	0	0.0	0	0.0	0	0.0	0	0.0	0	0.0	0	0.0	0	0.0	0	0.0	0	0.0	0	0.0	0	0.0	0	--	--	--	--	--	--	--	--	--	--	--	--	--	--	--	--	--	--
ENSRNOG00000015619	Agfg1	13.938398	1048	6.44723	462	16.027195	1504	14.235645	1116	16.223589	1195	12.352528	932	13.241413	980	13.193282	1004	14.326698	1149	14.613936	1199	6.498148	506	18.392664	1489	11.271978	815	21.721491	1440	13.08862	1045	0.523878109846846	0.15441148028039	normal	normal	normal	0.639141677294996	0.130838439625003	normal	normal	0.52387810978006	0.154411480294763	normal	0.92292298573286	0.218007230258499	normal	normal	normal	0.523896195335178
ENSRNOG00000048411	Uhrf1	0.355477	50	0.337528	45	0.483287	85	0.453948	67	0.478801	66	0.678638	96	0.557486	77	0.8907900000000001	126	0.405833	61	0.690451	106	0.833319	121	0.552914	84	0.5581750000000001	75	0.376921	47	0.281441	42	0.263893617766245	0.278669109545098	normal	normal	normal	0.298965819788258	0.296779124976965	normal	normal	0.263893618105726	0.278669109417639	normal	0.92292298573286	0.412295373055842	normal	normal	normal	0.264168063656471
ENSRNOG00000049014	Zscan5b	0.0	0	0.0	0	0.0	0	0.0	0	0.0	0	0.0	0	0.0	0	0.0	0	0.0	0	0.0	0	0.0	0	0.0	0	0.0	0	0.0	0	0.0	0	--	--	--	--	--	--	--	--	--	--	--	--	--	--	--	--	--	--
ENSRNOG00000008672	Chmp5	30.359327	1514	14.218796	676	29.387007	1830	24.077835	1252	29.947609	1463	27.557272	1378	28.931349	1420	30.68936	1549	26.498608	1410	29.28669	1593	13.359403	690	32.526081	1747	25.148651	1205	30.268044	1331	24.596325	1303	0.7131157027097	0.0853583975800077	normal	normal	normal	0.649331095609899	0.123008991549002	normal	normal	0.71311570267813	0.0853583975849468	normal	0.934630025936889	0.114501603609908	normal	normal	normal	0.713133455688022
ENSRNOG00000013981	Ptpn5	0.142565	18	0.14436	17	0.080606	13	0.259865	33	0.161002	19	0.170991	21	0.138725	17	0.229381	28	0.056609	8	0.101582	14	0.030176	4	0.048605	7	0.086458	10	0.135002	15	0.059266	8	--	--	--	--	--	--	--	--	--	--	--	--	--	--	--	--	--	--
ENSRNOG00000051196	AABR07018038.1	21.616293999999996	1515	12.008693999999998	735	22.055398999999998	1805	22.750376	1627	32.521204000000004	2168	23.850861	1614	34.583401	2284	24.465683999999996	1680	24.352567999999998	1697	29.181760000000004	2219	11.491828000000002	757	36.889443	2699	22.659699	1483	38.798905000000005	2284	24.889259999999997	1796	0.109743946909319	0.371383910456298	normal	normal	normal	0.143942470369182	0.394484193946102	normal	normal	0.10974394686401	0.371383910480324	normal	0.92292298573286	0.498387340742639	normal	normal	normal	0.10971487264514
ENSRNOG00000056760	AABR07065656.8	0.0	0	0.0	0	0.0	0	0.0	0	0.0	0	0.12485	2	0.0	0	0.0	0	0.0	0	0.035515	2	0.0836	2	0.0	0	0.0	0	0.0	0	0.0	0	--	--	--	--	--	--	--	--	--	--	--	--	--	--	--	--	--	--
ENSRNOG00000029209	Rnf13	15.340014	1283	7.070698	564	17.32642	1808	14.074219	1227	15.188711	1244	13.643492	1144	14.928765	1229	15.409392	1304	13.351914	1191	14.725507	1343	6.495089	562	20.448545	1841	11.734508	943	16.545864	1220	14.077156	1250	0.776515663599087	0.0675066585349069	normal	normal	normal	0.832024432906504	0.0585456729117529	normal	normal	0.77651566356782	0.0675066585401445	normal	0.950284867380859	0.0930324704533767	normal	normal	normal	0.77653155176369
ENSRNOG00000047577	AABR07065656.2	0.0	0	0.0	0	0.0	0	0.0	0	0.0	0	0.0	0	0.0	0	0.0	0	0.0	0	0.0	0	0.0	0	0.0	0	0.0	0	0.0	0	0.0	0	--	--	--	--	--	--	--	--	--	--	--	--	--	--	--	--	--	--
ENSRNOG00000037196	Spag17	0.0	0	0.0	0	0.0	0	0.0	0	0.0	0	0.0	0	0.0	0	0.0	0	0.0	0	0.0	0	0.0	0	0.0	0	0.0	0	0.0	0	0.0	0	--	--	--	--	--	--	--	--	--	--	--	--	--	--	--	--	--	--
ENSRNOG00000049911	LOC102556347	26.502056000000003	1109	41.485943999999996	1633	18.772553000000002	976	44.142131000000006	1878	28.417295000000003	1156	46.506106	1930	39.373969	1621	30.784944	1298	45.984302	2049	72.271954	3303	50.306053	2173	9.982977	440	60.655840000000005	2446	24.326808	904	60.207296	2655	0.427507480408223	0.206525718905866	normal	normal	normal	0.641117358482432	0.134609084245953	normal	normal	0.427507480265858	0.206525718955845	normal	0.92292298573286	0.340269435369008	normal	normal	normal	0.427304256322672
Rattus_norvegicus_newGene_8560	--	0.0	0	0.370276	4	0.0	0	0.0	0	0.0	0	0.0	0	0.0	0	0.0	0	0.0	0	0.0	0	0.0	0	0.0	0	0.0	0	0.0	0	0.0	0	--	--	--	--	--	--	--	--	--	--	--	--	--	--	--	--	--	--
ENSRNOG00000050428	Olr777	0.0	0	0.0	0	0.0	0	0.0	0	0.0	0	0.0	0	0.0	0	0.0	0	0.0	0	0.0	0	0.0	0	0.0	0	0.0	0	0.0	0	0.0	0	--	--	--	--	--	--	--	--	--	--	--	--	--	--	--	--	--	--
Rattus_norvegicus_newGene_11045	--	0.521447	22	0.739016	29	0.536378	29	0.7058819999999999	31	1.057315	40	3.9766690000000002	162	0.6840729999999999	29	1.559749	67	0.64924	30	1.051355	43	0.32634799999999997	15	0.782198	34	3.454962	124	0.5069159999999999	18	3.161485	126	--	--	--	--	--	0.0111704042287082	0.709291670402601	normal	up	--	--	--	--	--	--	--	--	--
Rattus_norvegicus_newGene_9203	--	0.685015	25	0.0	0	0.347266	16	0.142294	6	0.191094	7	0.772923	28	0.141275	5	0.503588	19	0.181217	7	0.385176	16	0.0	0	0.077527	3	0.230848	8	0.418683	14	0.363805	14	--	--	--	--	--	--	--	--	--	--	--	--	--	--	--	--	--	--
ENSRNOG00000010555	LOC108348161	2.111423	222	3.084588	308	2.340523	306	1.83817	201	1.615904	166	1.631846	172	1.953649	202	3.199804	339	3.091611	346	2.247417	257	1.628247	177	2.266831	256	2.109138	213	3.266884	302	2.582396	288	0.0490363170511721	-0.466861296746127	normal	down	down	0.0916757292570578	-0.466231233594257	normal	normal	0.0490363170915634	-0.466861296700964	normal	0.92292298573286	-0.641866958439226	normal	normal	normal	0.0490138632276799
ENSRNOG00000030633	Lmf2	7.106574	729	10.612715	1038	8.159194	1045	7.842799	839	8.32905	837	6.620708	681	7.100471	717	7.942834	824	6.177909	676	7.930795	887	14.673638	1557	7.268197	803	8.689771	856	8.532869	772	6.712249	731	0.400945145329424	-0.194524275863448	normal	normal	normal	0.458339694805744	-0.20169392506489	normal	normal	0.400945145297393	-0.194524275870046	normal	0.92292298573286	-0.260328395692804	normal	normal	normal	0.400921462434327
ENSRNOG00000043179	Psx1	0.0	0	0.0	0	0.0	0	0.0	0	0.0	0	0.0	0	0.0	0	0.0	0	0.0	0	0.0	0	0.0	0	0.0	0	0.0	0	0.0	0	0.0	0	--	--	--	--	--	--	--	--	--	--	--	--	--	--	--	--	--	--
ENSRNOG00000049071	Phyhip	1.819498	217	2.832009	321	2.098976	312	1.67846	208	1.502217	175	1.632061	195	1.793211	210	3.360389	404	2.839486	360	2.067749	268	2.010558	248	2.133684	273	1.977794	226	3.221161	338	2.408165	304	0.0901752896510691	-0.406704586256953	normal	normal	normal	0.16012966518528	-0.391567099801146	normal	normal	0.090175289694554	-0.406704586225971	normal	0.92292298573286	-0.567431655417775	normal	normal	normal	0.090121715673419
ENSRNOG00000003832	Vash2	1.547468	220	0.542516	74	2.018898	359	1.567602	233	1.826315	255	1.34342	192	2.626251	368	1.18318	171	0.864626	131	1.57642	245	0.885763	131	2.114629	324	2.28434	312	1.595435	200	1.384493	209	0.65222324320169	0.118523133497641	normal	normal	normal	0.731177632432871	0.0996144648633393	normal	normal	0.652223243173446	0.118523133506179	normal	0.926966316012993	0.204060482126405	normal	normal	normal	0.652352576660457
ENSRNOG00000008078	Kcnh6	0.0	0	0.0	0	0.006477	2	0.0	0	0.0	0	0.0	0	0.0	0	0.0	0	0.0	0	0.0	0	0.0	0	0.0	0	0.0	0	0.0	0	0.0	0	--	--	--	--	--	--	--	--	--	--	--	--	--	--	--	--	--	--
ENSRNOG00000038200	Rttn	1.7740909999999999	249	0.804864	136	1.909291	344	1.5750700000000002	236	1.6804069999999998	239	1.757314	253	1.861602	293	1.5647919999999997	254	1.675199	280	1.939542	296	0.850568	126	1.868094	297	1.6811090000000002	233	2.658474	313	1.9770279999999998	329	0.772668118778315	0.0646741967772651	normal	normal	normal	0.773589019577795	0.0773928219405232	normal	normal	0.772668118845745	0.0646741967690747	normal	0.94974293022841	0.0838457647522442	normal	normal	normal	0.772772962046873
ENSRNOG00000011754	Myom2	765.6521	130501	325.577942	52910	790.177917	168150	789.633179	140339	883.132446	147414	933.034607	159506	822.787659	138034	561.797485	96901	942.102478	171279	1002.389526	186362	320.224213	56474	565.33313	103789	838.237488	137282	699.432678	105141	1219.662231	220798	0.176717507463334	0.323679031131237	normal	normal	normal	0.235121863712264	0.327692111189698	normal	normal	0.176717507359503	0.323679031174847	normal	0.92292298573286	0.450358799437317	normal	normal	normal	0.176627265824734
Rattus_norvegicus_newGene_1659	--	0.300739	4	0.0	0	0.023771	1	0.0	0	0.0	0	0.0	0	0.0	0	0.0	0	0.0	0	0.0	0	0.0	0	0.0	0	0.0	0	0.0	0	0.0	0	--	--	--	--	--	--	--	--	--	--	--	--	--	--	--	--	--	--
ENSRNOG00000009797	Aqp3	0.0	0	0.028808	2	0.0	0	0.0	0	0.0	0	0.0	0	0.0	0	0.0	0	0.0	0	0.0	0	0.0	0	0.0	0	0.0	0	0.0	0	0.0	0	--	--	--	--	--	--	--	--	--	--	--	--	--	--	--	--	--	--
ENSRNOG00000023493	Creb3l4	0.18778	19	0.099472	10	0.143699	18	0.434012	46	0.0	0	0.056425	6	0.088114	9	0.224328	23	0.075356	9	0.03783	5	0.061289	7	0.095494	11	0.037322	4	0.22405	20	0.023752	3	--	--	--	--	--	--	--	--	--	--	--	--	--	--	--	--	--	--
Rattus_norvegicus_newGene_882	--	1.107731	40	1.105802	38	0.800772	36	1.955475	72	0.809847	28	1.788937	64	0.715517	25	1.503882	53	0.863282	33	1.8749410000000002	72	1.436538	51	2.686874	101	2.200543	74	0.670725	22	0.60838	23	0.34765369046618	0.250262223811817	normal	normal	normal	0.701282172038424	0.109887797495241	normal	normal	0.347653690659484	0.250262223711246	normal	0.92292298573286	0.502487783249298	normal	normal	normal	0.346952355305993
ENSRNOG00000019435	Psd	0.051586	8	0.074619	11	0.048128	10	0.022941	4	0.125276	19	0.062808	10	0.049322	8	0.0	0	0.0	0	0.05121	9	0.117255	19	0.08695	15	0.052632	8	0.104694	14	0.076539	13	--	--	--	--	--	--	--	--	--	--	--	--	--	--	--	--	--	--
ENSRNOG00000052878	AABR07067042.3	0.0	0	0.0	0	0.0	0	0.0	0	0.0	0	0.0	0	0.0	0	0.0	0	0.0	0	0.0	0	0.0	0	0.0	0	0.0	0	0.0	0	0.0	0	--	--	--	--	--	--	--	--	--	--	--	--	--	--	--	--	--	--
ENSRNOG00000003100	Dusp12	2.544227	123	3.283665	152	3.588414	217	3.16963	160	4.509078	214	3.386641	165	3.604454	172	4.561265	224	3.67282	190	4.581141	242	3.409517	171	2.74423	143	4.647028	216	3.909863	167	3.535684	182	0.578332072142338	0.129942436625502	normal	normal	normal	0.526503052018271	0.173430468996555	normal	normal	0.578332072279539	0.129942436600873	normal	0.92292298573286	0.175635956571746	normal	normal	normal	0.578388866319067
ENSRNOG00000008223	Cnr1	0.086402	18	0.025679	6	0.053993	14	0.061674	14	0.03529	8	0.028661	6	0.049224	11	0.159814	34	0.017351	4	0.053301	13	0.0	0	0.064053	15	0.012303	3	0.110017	21	0.084512	19	--	--	--	--	--	--	--	--	--	--	--	--	--	--	--	--	--	--
Rattus_norvegicus_newGene_11021	--	0.397586	8	1.574109	30	0.707726	18	1.040799	22	0.866358	17	0.871318	18	0.586385	12	1.146834	24	0.973382	21	1.010129	23	1.026946	22	1.111382	24	1.387017	27	0.778292	14	1.168293	25	--	--	--	--	--	--	--	--	--	--	--	--	--	--	--	--	--	--
ENSRNOG00000001030	Tsc22d1	71.231198	5838	85.948145	6118	82.528425	8073	76.93906600000001	6457	71.434125	5463	73.515725	6010	92.406235	7145	80.12422199999999	6189	69.292168	6188	62.15281	5820	101.57137999999999	8274	132.261034	10990	83.176294	6543	72.167015	5321	63.724630000000005	5680	0.49899842317202	-0.120060613002001	normal	normal	normal	0.513308390861255	-0.150795251165751	normal	normal	0.498998423286899	-0.120060612993861	normal	0.92292298573286	-0.137560884924746	normal	normal	normal	0.499114865593712
ENSRNOG00000001117	Fbxl18	0.949767	150	0.20922	32	1.123684	221	0.760247	125	0.923473	143	0.673446	107	0.416133	65	0.922894	148	0.497648	84	0.738673	127	0.682645	112	0.397355	68	0.857453	130	0.681561	95	0.460845	78	0.926409478886401	0.0245859697527022	normal	normal	normal	0.92757179848536	0.0259347579439391	normal	normal	0.926409478881643	0.0245859697543738	normal	0.984012881528682	0.0515410746013606	normal	normal	normal	0.926460157317342
Rattus_norvegicus_newGene_6103	--	267.985229	12045	328.546448	14079	23.94261	1344	14.493855	680	121.147057	5333	11.288044	509	241.398514	10679	1985.612305	90308	21.240574	1019	95.387993	4677	229.124069	10655	133.907181	6483	290.270691	12536	45.267235	1795	146.216507	6980	0.145185187157072	-0.265350397771488	normal	normal	normal	0.148855504089707	-0.347888205185911	normal	normal	0.145185187157086	-0.265350397771266	normal	0.92292298573286	-2.21622519024961	normal	normal	normal	0.100365060611891
ENSRNOG00000045560	Gvin1	2.454305	709	0.200144	56	3.232373	1166	2.490089	750	2.770981	784	1.854039	537	2.687056	764	4.500618	1316	2.083327	642	2.5466	803	0.064827	20	1.79389	558	1.036064	288	2.996206	763	2.147969	659	0.677270067196725	0.105866102061032	normal	normal	normal	0.770453039038978	0.0782039915839723	normal	normal	0.6772700670665	0.10586610211977	normal	0.929318738917969	0.301876160423716	normal	normal	normal	0.67696714650364
ENSRNOG00000009028	Rnf126	5.909304	340	9.017028	494	7.747202	555	7.657203	459	6.763362	380	6.743273	389	7.966756	450	8.508989	494	7.57193	464	6.833711	428	9.596642	570	6.491601	402	7.217543	398	8.682753	440	8.682761	530	0.574191515790196	-0.128602685803714	normal	normal	normal	0.525323582030258	-0.171305207008377	normal	normal	0.574191515815697	-0.128602685799585	normal	0.92292298573286	-0.170115063661468	normal	normal	normal	0.574197080779843
ENSRNOG00000023427	Ano7	0.0	0	0.0	0	0.0	0	0.0	0	0.0	0	0.0	0	0.0	0	0.0	0	0.0	0	0.030749	4	0.0	0	0.0	0	0.021305	3	0.044672	5	0.0	0	--	--	--	--	--	--	--	--	--	--	--	--	--	--	--	--	--	--
ENSRNOG00000024580	Mamstr	1.481502	71	2.094773	94	1.302089	77	1.654375	83	1.034586	47	0.8943479999999999	44	2.340094	109	2.221765	105	1.487651	74	1.084463	56	1.649816	82	1.125742	57	1.666091	74	1.783631	73	2.0325130000000002	99	0.285609383594022	-0.282759577414742	normal	normal	normal	0.136528966640636	-0.431422441673559	normal	normal	0.285609383729725	-0.282759577344107	normal	0.92292298573286	-0.509638643691565	normal	normal	normal	0.285096236237876
ENSRNOG00000030515	Nfasc	0.044259	17	0.0	0	0.044043	21	0.0	0	0.0	0	0.033092	13	0.043888	16	0.0	0	0.023169	10	0.012591	6	0.0	0	0.040055	16	0.014237	6	0.018368	6	0.021336	9	--	--	--	--	--	--	--	--	--	--	--	--	--	--	--	--	--	--
ENSRNOG00000002571	Tekt5	0.0	0	0.0	0	0.0	0	0.0655	5	0.0	0	0.145848	10	0.0	0	0.0	0	0.050179	4	0.0	0	0.0	0	0.0	0	0.0	0	0.122374	8	0.064765	5	--	--	--	--	--	--	--	--	--	--	--	--	--	--	--	--	--	--
ENSRNOG00000047712	Dcx	0.020958	7	0.0	0	0.0	0	0.0084	3	0.014927	5	0.008972	4	0.006095	3	0.031223	11	0.0	0	0.022	9	0.0	0	0.011121	4	0.005786	2	0.020498	7	0.004914	2	--	--	--	--	--	--	--	--	--	--	--	--	--	--	--	--	--	--
ENSRNOG00000050818	AABR07066782.1	0.0	0	0.0	0	0.0	0	0.0	0	0.0	0	0.0	0	0.0	0	0.0	0	0.0	0	0.0	0	0.0	0	0.0	0	0.0	0	0.0	0	0.0	0	--	--	--	--	--	--	--	--	--	--	--	--	--	--	--	--	--	--
ENSRNOG00000014714	Trpv6	0.061324	7	0.0	0	0.03048	5	0.0	0	0.07982	9	0.0	0	0.027766	4	0.0	0	0.100555	12	0.060609	8	0.0	0	0.065485	8	0.031785	4	0.0	0	0.016374	2	--	--	--	--	--	--	--	--	--	--	--	--	--	--	--	--	--	--
ENSRNOG00000005374	Lyar	5.959842	401	2.884813	186	8.727937	637	6.804833	478	7.152998999999999	417	5.7329419999999995	347	6.14821	408	7.790487	531	7.813108	494	7.19503	461	1.449882	101	6.112072	443	4.586111	297	7.994752	463	6.019952	431	0.696842048748497	0.0962027739548832	normal	normal	normal	0.936057622060416	0.0225779000812288	normal	normal	0.696842048731406	0.0962027739583495	normal	0.931995072119112	0.139814270034072	normal	normal	normal	0.69691680197665
ENSRNOG00000015434	Midn	17.868536	2258	22.181253	2672	25.278677	3988	24.232128	3193	21.94799	2716	30.619156	3880	22.963459	2856	23.212872	2968	26.001076	3504	29.585381	4077	29.678406	3880	26.273516	3576	26.675249	3239	29.277699	3263	26.639961	3575	0.490883523599206	0.143083974633048	normal	normal	normal	0.563286285822169	0.146752442896965	normal	normal	0.490883523598225	0.143083974633142	normal	0.92292298573286	0.175943187201575	normal	normal	normal	0.490926766228024
ENSRNOG00000007118	Eva1a	3.060248	202	1.361045	86	2.06685	170	1.906494	131	1.162015	75	2.064514	137	2.825455	183	3.431034	229	1.908018	134	1.994926	144	2.902398	198	2.511862	178	2.686407	170	2.599508	151	0.946389	67	0.370906400975584	-0.232308274696671	normal	normal	normal	0.374922390682841	-0.256584083062705	normal	normal	0.370906401036063	-0.232308274673831	normal	0.92292298573286	-0.379313135510446	normal	normal	normal	0.370897639489458
ENSRNOG00000012098	Adcyap1r1	1.168399	277	1.305171	297	1.496084	441	1.235489	307	2.012988	465	1.59369	381	1.6686640000000001	389	1.888655	451	1.5796	402	1.29272	332	1.345814	332	0.802472	207	0.953736	219	2.049674	429	1.638746	411	0.425360421496834	0.177915635970366	normal	normal	normal	0.271089878463937	0.278987637527972	normal	normal	0.425360421577531	0.177915635956218	normal	0.92292298573286	0.230130200582237	normal	normal	normal	0.425415574052257
ENSRNOG00000050324	AABR07051680.1	0.0	0	0.144891	2	0.0	0	0.0	0	0.0	0	0.0	0	0.0	0	0.0	0	0.0	0	0.0	0	0.0	0	0.0	0	0.0	0	0.0	0	0.0	0	--	--	--	--	--	--	--	--	--	--	--	--	--	--	--	--	--	--
ENSRNOG00000017279	Tmem50a	23.359234	915	58.762062	2195	31.060225	1519	36.557045	1493	29.732574	1141	31.71916	1246	34.998016	1350	37.94371	1504	30.586897	1278	26.002344	1111	81.327431	3296	39.368301	1661	40.241199	1515	35.222454	1217	27.677294	1152	0.478638734429325	-0.185357951236173	normal	normal	normal	0.441932337608317	-0.222409867813987	normal	normal	0.478638734288263	-0.185357951284231	normal	0.92292298573286	-0.311622976549614	normal	normal	normal	0.478462771671509
ENSRNOG00000012701	Map7	1.8862809999999999	278	0.9071629999999999	130	1.729182	322	1.919983	294	2.778609	389	2.1348979999999997	311	1.287134	182	1.6500370000000002	241	2.005637	312	1.928711	303	0.651328	91	1.382127	219	2.1894229999999997	310	1.841571	236	2.1235359999999996	327	0.114880191386504	0.377623101796677	normal	normal	normal	0.148259351606469	0.399990190858338	normal	normal	0.11488019141909	0.377623101777635	normal	0.92292298573286	0.525174301679983	normal	normal	normal	0.114943002829076
ENSRNOG00000005723	Grin3a	0.0	0	0.0	0	0.02637	4	0.0	0	0.0	0	0.0	0	0.049727	6	0.0	0	0.0	0	0.0	0	0.015061	2	0.015283	3	0.0	0	0.0	0	0.0	0	--	--	--	--	--	--	--	--	--	--	--	--	--	--	--	--	--	--
ENSRNOG00000007968	RGD1305350	9.49115	978	14.860416	1460	10.781542	1387	10.231016	1099	9.141691	923	9.63596	996	9.831409	997	11.544151	1204	10.520473	1156	9.118126	1025	19.432795	2071	11.858973	1316	11.235588	1112	12.9895	1180	10.579238	1158	0.254270908233954	-0.265668467215419	normal	normal	normal	0.304586142929694	-0.279536574598204	normal	normal	0.254270908182136	-0.265668467230228	normal	0.92292298573286	-0.357852959509123	normal	normal	normal	0.25422645878908
ENSRNOG00000023007	Col6a6	1.359006	349	0.207071	51	1.535576	493	1.323127	355	1.03095	260	1.127564	291	1.794297	454	1.507856	392	0.429833	118	1.183361	332	0.205175	55	1.01905	282	0.816401	202	0.975894	221	1.704894	465	0.763613072897797	0.0795174196376986	normal	normal	normal	0.934136616364116	0.0233274218221892	normal	normal	0.763613072831529	0.0795174196635466	normal	0.946723427023656	0.181618574806422	normal	normal	normal	0.763619038157571
Rattus_norvegicus_newGene_8051	--	0.0	0	0.046284	1	0.0	0	0.169287	4	0.0	0	0.178338	4	0.0	0	0.357586	8	0.0	0	0.0	0	0.0	0	0.0	0	0.0	0	0.0	0	0.0	0	--	--	--	--	--	--	--	--	--	--	--	--	--	--	--	--	--	--
ENSRNOG00000008299	Dcdc2c	0.0	0	0.0	0	0.0	0	0.081755	4	0.0	0	0.0	0	0.0	0	0.0	0	0.0	0	0.0	0	0.0	0	0.0	0	0.0	0	0.0	0	0.0	0	--	--	--	--	--	--	--	--	--	--	--	--	--	--	--	--	--	--
ENSRNOG00000045888	RGD1562667	0.594073	15	1.264681	29	1.169166	35	1.457104	37	1.401766	33	0.850506	21	1.177184	28	2.038676	50	0.535438	14	0.707454	19	3.134218	78	1.12076	29	0.684259	16	1.600618	34	1.469587	38	--	--	--	--	--	--	--	--	--	--	--	--	--	--	--	--	--	--
ENSRNOG00000004200	Sybu	0.684835	80	0.497734	56	0.780796	114	0.671561	82	0.864837	99	0.804241	95	0.652261	75	0.720471	86	0.762288	95	0.63344	81	0.705646	86	1.103688	139	0.707197	80	1.102464	114	0.197542	25	0.509032466624564	0.155303093593525	normal	normal	normal	0.489043613587386	0.191892956829855	normal	normal	0.509032466955004	0.155303093531632	normal	0.92292298573286	0.211230128868491	normal	normal	normal	0.509110291896336
ENSRNOG00000031013	RGD1306195	0.0	0	0.0	0	0.0	0	0.0	0	0.0	0	0.0	0	0.0	0	0.0	0	0.0	0	0.0	0	0.0	0	0.0	0	0.0	0	0.0	0	0.0	0	--	--	--	--	--	--	--	--	--	--	--	--	--	--	--	--	--	--
ENSRNOG00000049507	Sept10	2.985739	259	0.979324	81	3.114723	337	3.369449	305	2.849315	242	2.887234	251	3.122697	267	2.866943	252	3.372523	312	3.156435	299	0.56339	51	3.573196	334	3.622192	302	3.538361	271	2.263655	209	0.410741653753231	0.214199990415996	normal	normal	normal	0.635629973238132	0.137045669724293	normal	normal	0.410741653715998	0.214199990429289	normal	0.92292298573286	0.353339388740665	normal	normal	normal	0.410815552386928
ENSRNOG00000005064	Ube2b	130.158615	4616	126.082954	4264	128.183182	5676	134.402863	4971	133.075684	4622	124.247208	4420	132.126404	4612	137.02951	4918	134.714661	5096	137.039337	5302	112.376839	4124	133.119385	5085	109.886642	3745	134.207047	4198	127.103699	4788	0.864102609506224	-0.0292137109253183	normal	normal	normal	0.800577019898377	-0.0574025211586211	normal	normal	0.864102609553878	-0.0292137109230119	normal	0.967596962796267	-0.0330485796016108	normal	normal	normal	0.864146496879579
Rattus_norvegicus_newGene_9798	--	0.24504	4	0.0	0	0.0	0	0.049611	1	0.19666	3	0.0	0	0.0	0	0.27839	5	0.0	0	0.203808	4	0.0	0	0.220754	4	0.143028	3	0.196084	3	0.102638	2	--	--	--	--	--	--	--	--	--	--	--	--	--	--	--	--	--	--
ENSRNOG00000018584	LOC100359583	206.707779	9088	228.22142	9566	251.292313	13793	215.708771	9888	227.637772	9801	208.337479	9187	224.119904	9698	202.815887	9023	186.741135	8757	194.393417	9322	207.270157	9428	244.139603	11561	212.42627	8974	220.504044	8550	155.315033	7252	0.497850615263286	-0.116112758435339	normal	normal	normal	0.614991462431399	-0.114875319966881	normal	normal	0.497850615401755	-0.116112758426596	normal	0.92292298573286	-0.131495102818603	normal	normal	normal	0.497984791939756
Rattus_norvegicus_newGene_4494	--	0.292815	8	0.0	0	0.093165	3	0.064727	2	0.0	0	0.0	0	0.0	0	0.069773	2	0.0	0	0.0	0	0.0	0	0.0	0	0.104011	3	0.0	0	0.171328	5	--	--	--	--	--	--	--	--	--	--	--	--	--	--	--	--	--	--
ENSRNOG00000000009	Tmco5b	0.0	0	0.0	0	0.0	0	0.0	0	0.0	0	0.0	0	0.0	0	0.0	0	0.0	0	0.0	0	0.0	0	0.0	0	0.0	0	0.0	0	0.0	0	--	--	--	--	--	--	--	--	--	--	--	--	--	--	--	--	--	--
ENSRNOG00000009528	Sdcbp2	0.0	0	0.0	0	0.142355	10	0.139793	8	0.375042	20	0.224105	12	0.103133	6	0.122424	7	0.21023	12	0.084009	5	0.181235	11	0.680359	40	0.194637	10	0.339911	16	0.263124	15	--	--	--	--	--	--	--	--	--	--	--	--	--	--	--	--	--	--
Rattus_norvegicus_newGene_5359	--	0.0	0	0.0	0	0.044932	3	0.460158	16	0.0	0	0.35553	13	0.09138	4	1.060105	39	0.128324	5	0.087086	4	0.19735	8	0.190095	8	0.19266	7	0.183398	6	0.0	0	--	--	--	--	--	--	--	--	--	--	--	--	--	--	--	--	--	--
ENSRNOG00000006985	Ccnk	5.898908	514	5.487086	456	7.100678	773	6.094543	554	7.236435	618	4.924275	431	6.952281	597	6.474556	571	5.916099	600	5.699426	542	6.226252	562	6.249753	587	6.136836	514	8.704585	710	6.832646	633	0.798225029997473	-0.0525334081156116	normal	normal	normal	0.816841788290909	-0.0590492782062773	normal	normal	0.798225030044298	-0.0525334081109985	normal	0.954228229553675	-0.0641955484025655	normal	normal	normal	0.798270041881724
ENSRNOG00000002520	Litaf	9.873111	835	13.456162	1085	11.962026	1263	10.834012	955	10.256881	850	15.595256	1323	9.441073	786	14.696574	1258	9.641099	870	9.175639	846	21.420141	1874	24.467733	2228	13.718871	1115	22.301016	1663	9.127769	820	0.956657294913714	-0.01247405074351	normal	normal	normal	0.902770293603701	0.0328400627977463	normal	normal	0.95665729491036	-0.0124740507439438	normal	0.990925605593375	-0.016543390369503	normal	normal	normal	0.956662804569566
ENSRNOG00000016770	Calm3	77.489403	3255	115.523087	4626	75.458771	3957	88.680305	3884	64.453568	2651	72.951263	3073	86.896599	3593	65.490639	2784	62.451988	2798	74.183647	3399	133.000351	5780	93.380058	4225	94.541237	3816	55.394245	2052	67.762314	3023	0.322311779453614	-0.238391514020212	normal	normal	normal	0.240477914544501	-0.321546027055812	normal	normal	0.322311779345753	-0.238391514050535	normal	0.92292298573286	-0.333981939044102	normal	normal	normal	0.32224349852939
ENSRNOG00000026880	Usp38	4.686542	779	2.255338	358	5.34301	1108	4.668418	809	4.887661	795	5.088806	848	4.803595	786	5.264464	885	4.979215	882	4.757989	862	1.968078	339	5.014959	898	4.075262	651	4.902826	719	5.002615	883	0.464431564688294	0.171547882961029	normal	normal	normal	0.54633882545946	0.165308593763411	normal	normal	0.46443156465711	0.171547882967216	normal	0.92292298573286	0.232589623460004	normal	normal	normal	0.464491868439134
ENSRNOG00000008800	Olr1621	0.0	0	0.0	0	0.0	0	0.0	0	0.0	0	0.0	0	0.0	0	0.0	0	0.0	0	0.0	0	0.0	0	0.0	0	0.0	0	0.0	0	0.0	0	--	--	--	--	--	--	--	--	--	--	--	--	--	--	--	--	--	--
ENSRNOG00000016695	Mmp2	31.029087	3599	44.321579	4902	42.197651	6111	36.869457	4459	44.716709	5080	37.291683	4339	42.520542	4855	36.311966	4262	30.781321	3809	21.66148	2741	79.0485	9487	51.968506	6493	27.437113	3058	41.664059	4262	31.574207	3890	0.851403781330702	-0.0402424742463509	normal	normal	normal	0.963835909655111	-0.0117343897497388	normal	normal	0.851403781320963	-0.040242474247423	normal	0.96414619104815	-0.0505656549275934	normal	normal	normal	0.851414433624211
Rattus_norvegicus_newGene_11351	--	0.0	0	0.0	0	0.0	0	0.0	0	0.0	0	0.0	0	0.0	0	0.0	0	0.0	0	0.0	0	0.0	0	0.16388	2	0.0	0	0.0	0	0.0	0	--	--	--	--	--	--	--	--	--	--	--	--	--	--	--	--	--	--
ENSRNOG00000025014	AABR07072260.1	0.514075	11	0.090271	2	0.245458	7	0.2934	7	0.413414	9	0.155565	4	0.802577	17	1.174363	26	0.290486	7	0.443594	11	0.281927	7	0.844507	20	0.899813	19	0.382222	8	0.640738	15	--	--	--	--	--	--	--	--	--	--	--	--	--	--	--	--	--	--
ENSRNOG00000021312	Dnaaf5	2.648311	342	3.69257	455	2.939001	474	2.603261	351	3.020538	382	3.016331	391	3.090925	393	3.26449	427	2.845616	392	2.996411	422	4.615504	617	2.993157	417	2.552188	317	3.532607	403	2.642205	363	0.546103697055826	-0.136455078479132	normal	normal	normal	0.744105372814797	-0.0875419019216577	normal	normal	0.546103697100455	-0.136455078472144	normal	0.92292298573286	-0.178470955672148	normal	normal	normal	0.546108922341186
ENSRNOG00000006293	Foxi1	0.0	0	0.0	0	0.0	0	0.0	0	0.0	0	0.0	0	0.0	0	0.0	0	0.0	0	0.0	0	0.0	0	0.0	0	0.0	0	0.0	0	0.0	0	--	--	--	--	--	--	--	--	--	--	--	--	--	--	--	--	--	--
ENSRNOG00000017980	Itgal	2.084192	356	2.174125	354	2.473587	527	3.904516	694	1.996338	334	2.973614	509	4.113629	690	5.445776	939	2.611284	475	2.43803	454	5.536393	976	10.959794	2012	5.434661	890	3.822683	575	1.654331	300	0.293969816886797	0.249909583961407	normal	normal	normal	0.834983524024459	0.0538323605958645	normal	normal	0.293969816875563	0.249909583964557	normal	0.92292298573286	0.345036464395591	normal	normal	normal	0.293964603838568
ENSRNOG00000004004	Nrde2	2.311173	312	1.516938	196	2.510868	423	2.637839	371	1.952804	258	2.942249	398	2.576819	342	2.106134	288	2.013031	290	2.517954	371	1.045884	146	2.650021	385	2.260798	293	2.58059	307	2.106682	302	0.47000211811858	0.161608447587597	normal	normal	normal	0.687559182517134	0.107711789861657	normal	normal	0.470002118209701	0.16160844757265	normal	0.92292298573286	0.209388211908189	normal	normal	normal	0.470144413820958
ENSRNOG00000055028	Setd1a	4.805038	1101	4.894173	1070	4.894606	1400	4.506319	1077	4.761096	1069	4.605834	1059	3.746361	845	4.596112	1066	3.735396	913	5.252213	1313	5.368143	1273	4.731759	1168	5.321096	1172	5.601239	1132	4.537422	1105	0.504598481499165	-0.117490436108877	normal	normal	normal	0.652784922494916	-0.105067055309966	normal	normal	0.50459848168384	-0.117490436096601	normal	0.92292298573286	-0.134233639819682	normal	normal	normal	0.504737721879678
ENSRNOG00000042658	Nxnl1	0.300677	8	0.375371	9	0.361893	12	0.462821	12	0.276177	7	0.0	0	0.090769	3	0.080383	2	0.240136	7	0.0	0	0.407463	11	0.36843000000000004	10	0.539609	13	0.0	0	0.184322	5	--	--	--	--	--	--	--	--	--	--	--	--	--	--	--	--	--	--
ENSRNOG00000000839	Nfkbil1	3.562338	194	5.507494	281	3.491911	238	3.626259	209	4.51708	227	3.5126739999999996	186	3.575005	193	2.948451	165	4.8444590000000005	257	5.22039	290	5.411693	309	4.359145000000001	248	4.926945	226	4.139818	196	3.756795	198	0.539442223401329	-0.15194521925209	normal	normal	normal	0.640992363969059	-0.132263456572893	normal	normal	0.539442223430861	-0.151945219245197	normal	0.92292298573286	-0.221979346186328	normal	normal	normal	0.539342149352079
ENSRNOG00000042232	RGD1559600	0.0	0	0.0	0	0.0	0	0.0	0	0.0	0	0.0	0	0.0	0	0.0	0	0.0	0	0.0	0	0.0	0	0.0	0	0.0	0	0.0	0	0.0	0	--	--	--	--	--	--	--	--	--	--	--	--	--	--	--	--	--	--
ENSRNOG00000009348	Nos3	14.744415	2998	13.940964	2703	17.878742	4539	12.396554	2628	15.481433	3083	13.123394	2676	14.237239	2849	12.780822	2630	9.900283	2147	13.577928	3012	16.498285	3471	17.237947	3775	14.307473	2795	15.34643	2752	10.977324	2371	0.235187974877991	-0.204848376863173	normal	normal	normal	0.510827510073629	-0.147932993463728	normal	normal	0.235187975046676	-0.204848376845548	normal	0.92292298573286	-0.232517625227401	normal	normal	normal	0.23534205465537
Rattus_norvegicus_newGene_148	--	0.0	0	0.0	0	0.0	0	0.051442	1	0.195956	3	0.0	0	0.0	0	0.0	0	0.190218	4	0.0	0	0.0	0	0.078171	2	0.0	0	0.0	0	0.0	0	--	--	--	--	--	--	--	--	--	--	--	--	--	--	--	--	--	--
ENSRNOG00000008256	Mrpl38	30.307133	1494	51.822628	2436	31.129587	1916	29.759563	1530	30.596409	1477	23.671375	1171	29.285809	1421	30.481615	1521	27.59005	1451	32.953564	1772	47.215843	2408	28.650393	1521	23.566782	1117	29.466169	1281	35.201164	1843	0.153676649379496	-0.354802335032507	normal	normal	normal	0.208440889072111	-0.355469979626377	normal	normal	0.153676649280682	-0.354802335087001	normal	0.92292298573286	-0.522298377996767	normal	normal	normal	0.153501061498268
Rattus_norvegicus_newGene_11239	--	0.0	0	0.0	0	0.0	0	0.0	0	0.0	0	0.0	0	0.310396	3	0.0	0	0.0	0	0.158094	2	0.0	0	0.0	0	0.248713	3	0.361806	4	0.0	0	--	--	--	--	--	--	--	--	--	--	--	--	--	--	--	--	--	--
ENSRNOG00000004708	Aard	0.0	0	0.036909	2	0.0	0	0.115534	6	0.0	0	0.0	0	0.234122	11	0.304976	15	0.038712	2	0.0	0	0.037714	2	0.069557	4	0.0	0	0.0	0	0.040079	3	--	--	--	--	--	--	--	--	--	--	--	--	--	--	--	--	--	--
ENSRNOG00000002012	Donson	1.020973	86	0.797465	64	1.12571	118	0.901383	79	1.305634	107	0.901968	76	0.537386	45	1.553487	132	0.806048	72	0.569839	52	0.658501	57	1.319119	119	1.295511	104	1.207583	89	0.644347	58	0.931663137682886	0.0207226332776303	normal	normal	normal	0.814877727738604	0.0658733730164835	normal	normal	0.931663137721217	0.020722633271832	normal	0.984473047402925	0.029156966808263	normal	normal	normal	0.931686855656573
ENSRNOG00000012734	Dcun1d1	11.028604	533	1.7671990000000002	81	15.062308999999999	896	11.59564	576	12.827924	606	13.474475	644	13.5454	627	13.296723	637	14.322819	694	13.296096	675	1.244736	66	14.878795	757	9.934973	459	12.149277999999999	506	11.003823	556	0.446623075290217	0.201268027606776	normal	normal	normal	0.483077576141495	0.198120371810945	normal	normal	0.446623075124918	0.201268027688867	normal	0.92292298573286	0.459511727612018	normal	normal	normal	0.446005462362113
ENSRNOG00000052952	AABR07031963.1	0.0	0	0.0	0	0.0	0	0.0	0	0.0	0	0.0	0	0.0	0	0.0	0	0.0	0	0.0	0	0.0	0	0.0	0	0.0	0	0.0	0	0.0	0	--	--	--	--	--	--	--	--	--	--	--	--	--	--	--	--	--	--
Rattus_norvegicus_newGene_9360	--	8.750070000000001	201	7.936639	174	10.214589	293	10.335207	247	10.779035	239	10.232308	235	11.921723	269	11.349894	263	6.560616	161	9.829352	246	6.668699	158	13.428957	331	11.722937	258	11.547639	234	9.985072	243	0.463820767195092	0.13809986195029	normal	normal	normal	0.64276363229639	0.114801329975252	normal	normal	0.463820767595376	0.138099861914536	normal	0.92292298573286	0.161824240645899	normal	normal	normal	0.464037103393536
ENSRNOG00000037891	AABR07065353.1	0.0	0	0.0	0	0.0	0	0.0	0	0.0	0	0.0	0	0.0	0	0.0	0	0.0	0	0.0	0	0.0	0	0.0	0	0.0	0	0.0	0	0.0	0	--	--	--	--	--	--	--	--	--	--	--	--	--	--	--	--	--	--
Rattus_norvegicus_newGene_6659	--	2.223488	112	0.247723	7	1.972196	132	0.819886	39	0.7934700000000001	42	1.065942	56	1.305153	63	1.0856750000000002	57	0.842645	49	0.757057	43	0.0	0	2.260313	130	1.111257	56	1.432956	58	1.054625	55	0.379707975870914	-0.215114302761287	normal	normal	normal	0.545751555683348	-0.153856157608224	normal	normal	0.379707975829227	-0.21511430278722	normal	0.92292298573286	-0.714907357119312	normal	normal	normal	0.377016077232783
ENSRNOG00000018978	Scart1	0.0	0	0.0	0	0.0	0	0.06291	9	0.0	0	0.016043	3	0.0	0	0.090476	12	0.0	0	0.114819	16	0.317307	41	0.103975	14	0.0	0	0.0	0	0.0	0	--	--	--	--	--	--	--	--	--	--	--	--	--	--	--	--	--	--
ENSRNOG00000027136	Spast	4.2310859999999995	691	1.781453	270	3.572095	712	3.209997	537	3.281467	517	3.751443	604	3.743633	587	4.042348	651	3.431602	583	3.7656549999999998	634	1.168644	203	3.971338	655	3.106497	481	3.69991	517	3.807352	635	0.857868022597039	0.043449900314405	normal	normal	normal	0.839399638346109	0.0566435035014667	normal	normal	0.857868022585463	0.0434499003164515	normal	0.96619909162386	0.0614699209317381	normal	normal	normal	0.8578829789828
Rattus_norvegicus_newGene_1348	--	0.231506	5	0.0	0	0.0	0	0.0	0	0.0	0	0.279098	6	0.0	0	0.0	0	0.0	0	0.0	0	0.0	0	0.0	0	0.0	0	0.0	0	0.0	0	--	--	--	--	--	--	--	--	--	--	--	--	--	--	--	--	--	--
Rattus_norvegicus_newGene_400	--	0.0	0	0.029717	1	0.049806	2	0.0	0	0.0	0	0.135745	4	0.0	0	0.064917	2	0.6189899999999999	16	0.0	0	0.22810799999999998	7	0.069835	2	0.0	0	0.085006	2	0.273373	8	--	--	--	--	--	--	--	--	--	--	--	--	--	--	--	--	--	--
ENSRNOG00000009687	Ccdc120	0.609808	90	0.38856	55	0.624018	115	0.619001	95	0.471202	68	0.498165	74	0.656223	95	0.594905	89	0.68408	102	0.407493	66	0.517483	79	0.735899	117	0.8340209999999999	113	1.20179	156	0.55525	87	0.83616741780327	-0.0502817882677967	normal	normal	normal	0.639185771001724	-0.132073900436631	normal	normal	0.836167417925667	-0.0502817882441711	normal	0.961829987420862	-0.0713382401327917	normal	normal	normal	0.836255117303847
Rattus_norvegicus_newGene_4532	--	11.687241	1378	2.200114	248	11.152592	1641	8.315724	1022	11.654331	1345	10.71209	1267	10.402179	1207	10.63835	1269	10.237665	1287	10.557709	1357	1.103612	135	9.320494	1183	8.209592	930	9.779468	1017	7.491165	938	0.582989557811198	0.146302312054304	normal	normal	normal	0.521007220894277	0.18516803871161	normal	normal	0.582989557668996	0.146302312109483	normal	0.92292298573286	0.292864799006415	normal	normal	normal	0.58281124741052
Rattus_norvegicus_newGene_11804	--	1.5128080000000002	37	0.125527	3	1.584123	49	1.460858	36	1.362827	32	2.129087	53	1.465339	34	1.14704	29	1.6305109999999998	43	1.062493	27	0.643073	14	1.234177	33	1.096563	26	0.9682189999999999	21	1.201473	30	0.455320688445016	0.183259329129641	normal	normal	normal	0.488713890485717	0.173405975173851	normal	normal	0.455320688506608	0.183259329094508	normal	0.92292298573286	0.601824503212552	normal	normal	normal	0.45449334518884
Rattus_norvegicus_newGene_5347	--	0.0	0	0.114365	2	0.0	0	0.0	0	0.0	0	0.0	0	0.138107	2	0.0	0	0.0	0	0.0	0	0.27268	4	0.133919	2	0.0	0	0.0	0	0.0	0	--	--	--	--	--	--	--	--	--	--	--	--	--	--	--	--	--	--
ENSRNOG00000059702	Tex9	1.906337	120	0.420422	26	1.369228	107	2.44166	160	0.663114	41	1.092299	69	1.751818	108	1.466802	93	1.272984	85	1.230445	84	0.022486	2	1.947889	132	2.214776	133	1.514541	84	1.667785	111	0.798798188953795	0.0661445995484433	normal	normal	normal	0.471642554330398	-0.20409019995345	normal	normal	0.798798188938824	0.0661445995546021	normal	0.954228229553675	0.171207091798934	normal	normal	normal	0.798852617911166
ENSRNOG00000001299	Sun1	13.668811999999999	2049	15.131876	2163	15.172652	2804	13.048465	2032	14.211197	2091	15.335528	2268	14.963391	2183	16.310325	2450	14.251956999999999	2259	17.254022	2789	15.428635	2350	15.047281	2437	16.117526	2313	17.376554	2286	16.138313	2530	0.592266783984976	-0.0974678773370064	normal	normal	normal	0.805350880118331	-0.0577056565855117	normal	normal	0.592266784080666	-0.0974678773303226	normal	0.92292298573286	-0.112652262497415	normal	normal	normal	0.592360053033633
ENSRNOG00000002974	Cdx4	0.0	0	0.0	0	0.0	0	0.0	0	0.0	0	0.0	0	0.0	0	0.0	0	0.0	0	0.0	0	0.0	0	0.0	0	0.0	0	0.0	0	0.0	0	--	--	--	--	--	--	--	--	--	--	--	--	--	--	--	--	--	--
Rattus_norvegicus_newGene_10332	--	0.0	0	0.0	0	0.053159	2	0.040115	2	0.300408	8	0.0	0	0.0	0	0.198131	5	0.117646	3	0.064169	2	0.0	0	0.0	0	0.0	0	0.0	0	0.521692	14	--	--	--	--	--	--	--	--	--	--	--	--	--	--	--	--	--	--
ENSRNOG00000004791	Arf6	17.46344	757	21.734083	898	22.017336	1191	17.18696	777	18.443588	783	19.511358	848	20.979027	895	23.157507	1016	18.406786	851	18.403879	870	25.073957	1124	25.146585	1174	19.806084	825	25.040468	957	15.190607	699	0.362252700278951	-0.178731803173583	normal	normal	normal	0.571029147687981	-0.13961259782212	normal	normal	0.362252700390318	-0.178731803160322	normal	0.92292298573286	-0.213193896026401	normal	normal	normal	0.362351977929251
ENSRNOG00000004660	Fzd6	3.183936	506	1.711401	259	3.940539	781	3.516789	582	3.036452	472	3.392422	540	2.452161	384	3.164852	509	3.103607	526	3.413883	591	1.451908	239	2.402554	411	3.341816	510	3.707165	519	3.019328	509	0.631776647931811	0.111366084475972	normal	normal	normal	0.826337740890623	0.0597768840127616	normal	normal	0.631776647934361	0.111366084475531	normal	0.925754352302996	0.149525441098096	normal	normal	normal	0.631864359289785
Rattus_norvegicus_newGene_8557	--	0.0	0	0.0	0	0.0	0	0.058903	2	0.0	0	0.0	0	0.441642	11	0.096404	3	0.0	0	0.0	0	0.0	0	0.0	0	0.0	0	0.186276	5	0.186177	6	--	--	--	--	--	--	--	--	--	--	--	--	--	--	--	--	--	--
ENSRNOG00000032798	Slco3a1	19.876502999999996	2004	17.774286999999998	1708	22.486798	2784	12.285769	1244	15.570357	1493	11.903157	1163	17.586002999999998	1744	20.575409	2093	15.516331000000001	1638	11.808159	1290	17.154826	1786	16.63269	1746	16.875634	1628	20.323395	1802	15.976847000000001	1669	0.00136223624062457	-0.590461291016155	down	down	down	0.0309788878993625	-0.509389965128169	normal	down	0.001362236244569	-0.590461290973282	down	0.31025646599994	-0.68583356386053	normal	normal	normal	0.00136622791434851
ENSRNOG00000047185	AABR07049994.1	19.454889	732	38.395802	1378	21.155607	994	21.908232	860	18.287968	674	20.478037	773	21.692677	804	22.175932	845	18.485035	742	20.164202	828	45.058704	1754	23.000044	932	22.851477	826	22.374348	743	22.214224	888	0.226583118665276	-0.308594213242127	normal	normal	normal	0.262574832224918	-0.320838888110189	normal	normal	0.226583118555019	-0.308594213294159	normal	0.92292298573286	-0.479515931404958	normal	normal	normal	0.226338630557767
ENSRNOG00000042432	Nek11	0.018946	2	0.075452	8	0.06172	8	0.0	0	0.116354	12	0.114555	12	0.0	0	0.0	0	0.0	0	0.047239	6	0.025335	3	0.058714	7	0.101688	10	0.023702	3	0.0	0	--	--	--	--	--	--	--	--	--	--	--	--	--	--	--	--	--	--
Rattus_norvegicus_newGene_6509	--	0.0	0	0.0	0	0.154026	4	0.0	0	0.056954	1	0.064506	2	0.0	0	0.197345	4	0.206861	4	0.249714	5	0.846868	16	0.380208	8	0.0	0	0.127566	3	0.0	0	--	--	--	--	--	--	--	--	--	--	--	--	--	--	--	--	--	--
Rattus_norvegicus_newGene_3155	--	0.966248	29	0.10613	3	0.524475	20	1.033188	32	0.597449	18	1.060894	32	0.785897	23	0.513297	16	0.26942	9	0.555371	18	0.436612	14	0.86387	28	0.747003	22	0.797787	21	0.189484	6	--	--	--	--	--	--	--	--	--	--	--	--	--	--	--	--	--	--
ENSRNOG00000027139	Krt20	0.0	0	0.0	0	0.0	0	0.0	0	0.0	0	0.0	0	0.015499	1	0.0	0	0.0	0	0.0	0	0.0	0	0.0	0	0.0	0	0.0	0	0.0	0	--	--	--	--	--	--	--	--	--	--	--	--	--	--	--	--	--	--
ENSRNOG00000030719	Csmd1	0.065751	29	0.053349	23	0.272624	150	0.317292	146	0.18468	80	0.280875	124	0.158338	69	0.091839	41	0.125719	59	0.160186	77	0.011288	6	0.174167	83	0.202408	86	0.195154	76	0.116746	55	0.110429167052233	0.419415876213495	normal	normal	normal	0.278298820083107	0.300871181875829	normal	normal	0.110429167034739	0.419415876237296	normal	0.92292298573286	1.01361203631216	normal	normal	normal	0.10857843454609
Rattus_norvegicus_newGene_6145	--	0.606039	23	0.0	0	1.093715	54	0.235484	12	0.349824	15	0.259245	15	0.270785	15	0.402566	18	0.167296	10	0.735284	34	0.0	0	0.426202	11	0.322399	18	0.26555	11	0.326719	20	--	--	--	--	--	--	--	--	--	--	--	--	--	--	--	--	--	--
ENSRNOG00000006958	AC126572.1	1.796101	150	1.34067	107	1.764707	183	2.015506	175	1.570892	128	1.471416	123	1.57891	130	1.552835	131	1.725555	153	1.751488	159	0.872718	75	1.885483	169	2.417032	193	1.709494	126	1.778952	157	0.995264306882465	-0.00134235721848611	normal	normal	normal	0.65448260235717	-0.118448193050377	normal	normal	0.995264306884899	-0.00134235721820362	normal	0.999121010053728	-0.00175574095855415	normal	normal	normal	0.995266674303519
ENSRNOG00000045697	Ccdc110	0.0	0	0.0	0	0.006714	1	0.0	0	0.0	0	0.0	0	0.0	0	0.0	0	0.0	0	0.0	0	0.0	0	0.0	0	0.0	0	0.0	0	0.0	0	--	--	--	--	--	--	--	--	--	--	--	--	--	--	--	--	--	--
Rattus_norvegicus_newGene_2196	--	0.353039	4	0.0	0	0.0	0	0.0	0	0.0	0	0.0	0	0.0	0	0.0	0	0.0	0	0.0	0	0.0	0	0.0	0	0.0	0	0.0	0	0.0	0	--	--	--	--	--	--	--	--	--	--	--	--	--	--	--	--	--	--
ENSRNOG00000025810	LOC100911713	30.920937	887	69.910873	1911	32.619667	1168	35.102825	1050	31.589151	887	39.659557	1141	33.680004	951	36.517006	1060	45.564098	1394	36.623096	1146	87.117424	2584	33.476532	1034	43.753242	1206	35.462692	897	39.350285	1199	0.320346766972046	-0.260049697919796	normal	normal	normal	0.416101779778163	-0.235406317280585	normal	normal	0.320346766821465	-0.260049697985325	normal	0.92292298573286	-0.437774142062691	normal	normal	normal	0.320026872760695
ENSRNOG00000002215	Mylk	9.097061	2733	6.022695	1725	10.160423	3810	7.078196	2217	9.532035	2804	8.473928	2553	10.45642	3091	11.717005	3562	7.890312	2528	9.791921	3208	4.941948	1536	8.10076	2621	8.795146	2539	8.911657	2361	7.734715	2468	0.848806785965784	-0.0385130396738933	normal	normal	normal	0.882124898902537	0.0358504038276449	normal	normal	0.848806785973767	-0.0385130396731519	normal	0.96414619104815	-0.0466212001843634	normal	normal	normal	0.848831670946727
ENSRNOG00000009705	Lck	1.497057	118	4.359155	326	2.531641	248	1.938272	159	1.827683	141	1.484454	117	2.004979	155	2.636742	210	1.09119	92	1.379443	118	5.370566	436	2.653206	224	1.79118	135	1.65298	115	0.976109	82	0.118323404697048	-0.414854822520188	normal	normal	normal	0.162801686719089	-0.404273629361	normal	normal	0.118323404656181	-0.414854822562383	normal	0.92292298573286	-0.770310181958441	normal	normal	normal	0.117440751026708
Rattus_norvegicus_newGene_3908	--	0.0	0	0.217456	4	0.112375	4	0.039534	2	0.216704	6	0.062177	2	0.171554	5	0.35742	8	0.181997	3	0.0	0	0.0	0	0.12996	3	0.0	0	0.0	0	0.228644	7	--	--	--	--	--	--	--	--	--	--	--	--	--	--	--	--	--	--
ENSRNOG00000058957	LOC687065	0.0	0	0.0	0	0.0	0	0.0	0	0.0	0	0.0	0	0.0	0	0.0	0	0.0	0	0.0	0	0.0	0	0.0	0	0.0	0	0.0	0	0.0	0	--	--	--	--	--	--	--	--	--	--	--	--	--	--	--	--	--	--
ENSRNOG00000048606	Vma21	0.837873	130	0.347494	52	0.788311	153	0.195848	32	0.982063	149	1.185641	185	0.880604	135	0.92897	146	0.952591	158	1.087994	184	0.303183	49	0.918841	154	0.681365	102	1.076651	148	0.709566	117	0.730994083572152	0.0896962846855804	normal	normal	normal	0.171860396733115	0.391581632394938	normal	normal	0.730994083534794	0.0896962847011656	normal	0.93718060434887	0.225311487367671	normal	normal	normal	0.73094272849819
ENSRNOG00000049829	AABR07060872.1	5.693007000000001	161	15.544862	429	4.017726	159	6.228287	194	2.788889	71	3.016804	78	14.884034	428	10.167454	272	4.471742	134	2.581374	82	18.325452	561	20.721398999999998	652	3.765078	94	5.917175	148	1.752523	51	0.0587146989937693	-0.492861339152714	normal	normal	normal	0.0154950220676296	-0.687714366359814	normal	down	0.0587146989274473	-0.492861339307802	normal	0.92292298573286	-1.26103355852923	normal	normal	normal	0.055264709543198
Rattus_norvegicus_newGene_8525	--	0.265245	6	0.0	0	0.0	0	0.279665	7	0.0	0	0.370236	8	0.0	0	0.02759	1	0.0	0	0.0	0	0.0	0	0.0	0	0.041649	1	0.0	0	0.054912	2	--	--	--	--	--	--	--	--	--	--	--	--	--	--	--	--	--	--
ENSRNOG00000005666	LOC500460	0.0	0	0.0	0	0.0	0	0.0	0	0.0	0	0.0	0	0.0	0	0.0	0	0.0	0	0.0	0	0.0	0	0.0	0	0.0	0	0.0	0	0.0	0	--	--	--	--	--	--	--	--	--	--	--	--	--	--	--	--	--	--
ENSRNOG00000040007	LOC102546495	0.0	0	0.0	0	0.0	0	0.0	0	0.0	0	0.0	0	0.0	0	0.0	0	0.0	0	0.0	0	0.0	0	0.0	0	0.0	0	0.0	0	0.0	0	--	--	--	--	--	--	--	--	--	--	--	--	--	--	--	--	--	--
ENSRNOG00000017166	Mycbp	8.24833	479	5.942656	329	7.763894	563	6.577441	398	6.75543	384	6.69429	390	6.7249	384	6.493089	382	5.884125	365	6.624	420	6.484787	390	8.119287	508	5.870435	328	6.414511	329	5.620039	347	0.400253491093056	-0.155223236220971	normal	normal	normal	0.552015881384933	-0.14375423728994	normal	normal	0.400253491383399	-0.155223236194238	normal	0.92292298573286	-0.180343148598071	normal	normal	normal	0.400460155079941
ENSRNOG00000042018	RGD1306750	1.806456	34	0.0	0	0.0	0	0.0	0	0.0	0	0.0	0	0.0	0	0.0	0	0.0	0	0.0	0	2.192173	43	0.0	0	1.601848	29	0.0	0	0.0	0	--	--	--	--	--	--	--	--	--	--	--	--	--	--	--	--	--	--
ENSRNOG00000033065	Rad50	4.059806	794	0.425658	80	4.486149	1095	4.382319	894	4.149323	795	3.771553	740	3.71712	716	3.645784	722	3.475588	725	4.17005	890	0.328117	67	4.776634	1006	3.236838	608	4.546237	784	3.605227	749	0.470640305128293	0.188143441464352	normal	normal	normal	0.601136756474537	0.144650539272496	normal	normal	0.470640304938975	0.188143441560987	normal	0.92292298573286	0.474493749073587	normal	normal	normal	0.469770171342357
Rattus_norvegicus_newGene_4967	--	0.535	24	0.043468	3	0.327692	20	0.71804	35	0.17912	9	1.2122890000000002	54	0.279642	14	0.107563	4	0.30793400000000004	16	0.576843	26	0.145505	8	0.049727	3	0.41572600000000004	18	0.174544	8	0.632131	27	--	--	--	--	--	--	--	--	--	--	--	--	--	--	--	--	--	--
ENSRNOG00000018163	Ipcef1	0.120164	7	0.0	0	0.266962	20	0.108428	7	0.083108	5	0.161714	10	0.0	0	0.131054	8	0.222253	14	0.110163	7	0.164863	10	0.412458	26	0.136327	8	0.240019	13	0.153917	10	--	--	--	--	--	--	--	--	--	--	--	--	--	--	--	--	--	--
ENSRNOG00000046674	AABR07052831.1	0.0	0	0.0	0	0.0	0	0.0	0	0.0	0	0.0	0	0.0	0	0.0	0	0.0	0	0.0	0	0.0	0	0.0	0	0.0	0	0.0	0	0.0	0	--	--	--	--	--	--	--	--	--	--	--	--	--	--	--	--	--	--
ENSRNOG00000050483	Pradc1	4.789048	202	5.397467	217	4.50855	237	4.033653	177	4.272116	176	4.476126	189	4.327222	179	4.744336	202	5.300706	238	5.053651	232	5.171772	225	3.621435	164	4.165657	169	5.994716	223	4.81422	215	0.336190759054211	-0.212562115566087	normal	normal	normal	0.51567902344283	-0.174038481261563	normal	normal	0.336190759262634	-0.212562115527045	normal	0.92292298573286	-0.272849987919831	normal	normal	normal	0.336302129568302
Rattus_norvegicus_newGene_10795	--	0.0	0	0.0	0	0.628439	16	0.088309	2	0.0	0	0.0	0	0.0	0	0.0	0	0.337819	7	0.532313	12	0.158177	4	0.0	0	0.524003	10	0.79547	14	0.194331	4	--	--	--	--	--	--	--	--	--	--	--	--	--	--	--	--	--	--
ENSRNOG00000047663	LOC108348091	0.052085	4	0.013442	1	0.011352	1	0.0	0	0.0	0	0.0	0	0.0	0	0.0	0	0.026634	2	0.127738	10	0.0	0	0.0	0	0.011761	1	0.0	0	0.0	0	--	--	--	--	--	--	--	--	--	--	--	--	--	--	--	--	--	--
ENSRNOG00000013778	Bpifa3	0.0	0	0.0	0	0.0	0	0.0	0	0.0	0	0.0	0	0.0	0	0.0	0	0.0	0	0.0	0	0.0	0	0.0	0	0.0	0	0.0	0	0.0	0	--	--	--	--	--	--	--	--	--	--	--	--	--	--	--	--	--	--
Rattus_norvegicus_newGene_197	--	0.219457	4	0.229786	4	0.0	0	0.0	0	0.0	0	0.0	0	0.0	0	0.0	0	0.102528	2	0.0	0	0.0	0	0.0	0	0.0	0	0.0	0	0.0	0	--	--	--	--	--	--	--	--	--	--	--	--	--	--	--	--	--	--
Rattus_norvegicus_newGene_8869	--	0.0	0	0.0	0	0.193832	5	0.086142	3	0.0	0	0.22302	5	0.133997	2	0.262906	5	0.118945	2	0.145951	2	0.194388	4	0.348661	7	0.0	0	0.083462	2	0.446651	8	--	--	--	--	--	--	--	--	--	--	--	--	--	--	--	--	--	--
Rattus_norvegicus_newGene_825	--	0.197141	4	0.287643	4	0.59641	12	0.998317	17	0.325957	6	0.601776	9	0.583377	10	0.943751	15	0.41232	6	0.175086	3	0.0	0	0.936526	14	0.133489	3	0.521289	7	0.8804270000000001	15	--	--	--	--	--	--	--	--	--	--	--	--	--	--	--	--	--	--
Rattus_norvegicus_newGene_4308	--	0.0	0	0.123576	2	0.0	0	0.0	0	0.263537	4	0.0	0	0.0	0	0.0	0	0.0	0	0.0	0	0.0	0	0.0	0	0.0	0	0.187914	3	0.0	0	--	--	--	--	--	--	--	--	--	--	--	--	--	--	--	--	--	--
ENSRNOG00000006990	Grb7	0.0	0	0.0	0	0.097254	14	0.0	0	0.0	0	0.0	0	0.0	0	0.033463	4	0.0	0	0.0	0	0.0	0	0.0	0	0.022987	3	0.0	0	0.0	0	--	--	--	--	--	--	--	--	--	--	--	--	--	--	--	--	--	--
ENSRNOG00000000184	Tmprss6	0.062038	8	0.0	0	0.119423	17	0.029522	4	0.022418	3	0.091211	11	0.081567	10	0.093003	11	0.0	0	0.166847	21	0.033983	4	0.053151	7	0.147135	17	0.147892	15	0.027708	4	--	--	--	--	--	--	--	--	--	--	--	--	--	--	--	--	--	--
Rattus_norvegicus_newGene_11048	--	0.10375	4	0.0	0	0.209059	8	0.0	0	0.0	0	0.080174	3	0.0	0	0.407535	13	0.162063	6	0.0	0	0.0	0	0.186565	6	0.0	0	0.089613	3	0.223601	7	--	--	--	--	--	--	--	--	--	--	--	--	--	--	--	--	--	--
ENSRNOG00000015685	Mfsd3	0.912549	76	3.548444	279	1.300558	134	1.70073	147	1.203547	98	1.97876	164	2.386058	194	1.968319	164	1.963775	173	1.563127	141	2.966975	253	1.980952	176	1.332648	106	2.209973	161	2.113885	185	0.55064897817212	-0.15774484073431	normal	normal	normal	0.581505150363488	-0.155127164988708	normal	normal	0.550648978101659	-0.157744840765721	normal	0.92292298573286	-0.361917897689251	normal	normal	normal	0.550043295401789
Rattus_norvegicus_newGene_4386	--	1.946108	77	0.725669	28	1.334971	66	1.209631	50	1.098717	43	1.4578	58	1.026443	40	1.610618	65	1.442367	61	1.136207	49	0.425608	18	0.834458	36	0.953526	37	1.632594	57	1.803661	76	0.790292938223556	-0.0703684106990231	normal	normal	normal	0.854935621931137	-0.0528977127346247	normal	normal	0.790292938324854	-0.0703684106681785	normal	0.953708437013518	-0.125837081879676	normal	normal	normal	0.790406534187915
Rattus_norvegicus_newGene_8736	--	0.328972	13	0.048599	2	0.091143	5	0.293229	13	0.277287	12	0.30098400000000003	13	0.269457	11	0.139546	6	0.516384	21	0.207921	10	0.045697	2	0.176757	9	0.229636	10	0.366699	14	0.191422	9	--	--	--	--	--	--	--	--	--	--	--	--	--	--	--	--	--	--
ENSRNOG00000042596	Fam205a	0.246869	37	0.15889	23	0.303243	57	0.209202	33	0.047692	7	0.130806	20	0.200415	30	0.291117	45	0.096357	16	0.190456	32	0.046218	8	0.450723	73	0.258919	38	0.41633	55	0.035784	6	--	--	--	--	--	0.0790198909722299	-0.4896073225712	normal	normal	--	--	--	--	--	--	--	--	--
Rattus_norvegicus_newGene_9430	--	0.0	0	0.0	0	0.0	0	0.0	0	0.0	0	0.0	0	0.0	0	0.0	0	0.0	0	0.0	0	0.274628	4	0.0	0	0.0	0	0.0	0	0.0	0	--	--	--	--	--	--	--	--	--	--	--	--	--	--	--	--	--	--
ENSRNOG00000051480	Fxr1	42.206879	3343	6.218401	470	46.59304	4608	33.5186	2769	42.203899	3274	37.491554	2979	38.336853	2989	38.835175	3113	35.462463	2996	39.229465	3389	2.190765	180	40.358166	3443	30.649418	2333	41.623409	2908	37.607807	3164	0.652199431190285	0.119515143964927	normal	normal	normal	0.638848011937521	0.133411228817282	normal	normal	0.652199431042159	0.119515144024747	normal	0.926966316012993	0.26537693551378	normal	normal	normal	0.652004627642368
ENSRNOG00000006963	Ctse	0.876953	73	1.235746	98	0.729337	76	1.6867770000000002	140	0.770096	63	1.236224	95	1.0149	83	3.2184109999999997	256	0.722058	64	0.769148	70	2.7066600000000003	219	1.43154	128	0.78544	63	2.075265	152	0.946697	80	0.633249109755902	0.126349503627009	normal	normal	normal	0.869036309218588	-0.0477917294650667	normal	normal	0.633249109814084	0.126349503607611	normal	0.925754352302996	0.227448520072495	normal	normal	normal	0.633009131027012
ENSRNOG00000051623	Exosc8	5.5362919999999995	279	3.3279240000000003	162	4.9709579999999995	312	4.525245	238	5.186294	258	6.784995	342	5.365392	266	5.635054	288	5.935663	319	6.552476	358	4.266698	222	4.660316	254	6.067273999999999	294	6.968207	310	5.937515	319	0.485948764573519	0.158387891734328	normal	normal	normal	0.40125543943862	0.222656485330403	normal	normal	0.485948764678158	0.158387891716255	normal	0.92292298573286	0.208151004366687	normal	normal	normal	0.486057638639914
Rattus_norvegicus_newGene_4144	--	3.619634	86	1.130842	26	6.815021	203	4.390421	109	3.967105	93	3.795195	91	2.763661	65	4.319485	104	3.780988	96	4.6637	121	0.424472	11	3.574367	92	4.187035	96	3.621117	76	4.368649	111	0.877115867506718	0.0411015074374658	normal	normal	normal	0.983381552553437	0.00591124018737911	normal	normal	0.877115867505723	0.0411015074378094	normal	0.97089611089383	0.0883479356769623	normal	normal	normal	0.877270066150277
ENSRNOG00000002011	Gnrhr	0.0	0	0.0	0	0.0	0	0.0	0	0.0	0	0.0	0	0.0	0	0.0	0	0.0	0	0.0	0	0.0	0	0.0	0	0.0	0	0.0	0	0.0	0	--	--	--	--	--	--	--	--	--	--	--	--	--	--	--	--	--	--
ENSRNOG00000019671	Rsbn1	2.592395	660	0.524095	128	3.0521	970	2.318719	616	2.74751	685	3.228069	825	2.945897	738	3.210054	827	2.542007	691	3.217793	894	0.207867	55	2.464871	676	2.836659	694	2.914425	655	2.347111	635	0.422582578095667	0.213679904284022	normal	normal	normal	0.411403662313915	0.236493126476201	normal	normal	0.422582577936522	0.213679904358265	normal	0.92292298573286	0.43385455621012	normal	normal	normal	0.422171671013077
Rattus_norvegicus_newGene_5721	--	0.709282	14	0.530778	10	1.525018	36	1.493205	30	0.662472	13	0.954127	18	1.736995	33	2.06259	40	1.116644	23	0.909633	19	2.124964	42	2.302587	47	1.853382	34	1.741609	29	0.90905	19	--	--	--	--	--	--	--	--	--	--	--	--	--	--	--	--	--	--
ENSRNOG00000014233	Krt19	0.0	0	0.533325	27	0.0	0	0.085684	5	0.0	0	0.032469	2	0.0	0	0.0	0	0.334328	19	0.105632	7	0.0	0	0.098115	6	0.226348	12	0.0	0	0.0	0	--	--	--	--	--	--	--	--	--	--	--	--	--	--	--	--	--	--
ENSRNOG00000015736	Dhrs3	20.559317	1615	36.232555	2713	23.692642	2323	21.25017	1740	22.817919	1755	26.413271	2081	21.176611	1637	19.224791	1528	24.213623	2028	26.414558	2263	47.643597	3871	27.93465	2363	32.93195	2485	20.595253	1427	24.57696	2050	0.417919719326582	-0.197738521235297	normal	normal	normal	0.601731536112246	-0.145855681377108	normal	normal	0.41791971922325	-0.197738521261487	normal	0.92292298573286	-0.282312055887596	normal	normal	normal	0.417853156617706
Rattus_norvegicus_newGene_10853	--	0.028275	2	0.37496199999999996	11	0.343643	18	0.158136	9	0.23860499999999998	9	0.312964	15	0.097724	5	0.026374	2	0.474315	21	0.143054	8	0.0	0	0.027477	2	0.120456	6	0.16337000000000002	7	0.292891	14	--	--	--	--	--	--	--	--	--	--	--	--	--	--	--	--	--	--
ENSRNOG00000011280	Mllt3	2.091985	193	0.516277	46	2.699577	311	1.844643	178	2.069899	187	2.586768	240	2.233191	203	2.691872	252	2.000816	197	3.05154	307	0.230778	23	2.59097	258	2.349301	209	3.613649	294	2.088715	205	0.576290312779544	0.148909797042724	normal	normal	normal	0.550982824036382	0.171713658286401	normal	normal	0.576290312721406	0.148909797065271	normal	0.92292298573286	0.296732768502137	normal	normal	normal	0.576389406253563
ENSRNOG00000001293	Get4	17.626259	1392	21.359245	1609	19.599451	1933	17.368086	1431	15.112076	1169	13.727338	1088	16.87973	1313	16.216728	1296	17.05197	1437	18.155607	1564	25.195238	2059	18.325344	1559	19.565176	1485	16.467258	1147	21.076492	1768	0.108514749769909	-0.332266751100461	normal	normal	normal	0.111738390914997	-0.394323569335036	normal	normal	0.108514749790075	-0.332266751093406	normal	0.92292298573286	-0.40782218825328	normal	normal	normal	0.108546557031111
ENSRNOG00000010180	Gid8	17.519543	947	17.972275	927	17.698154	1195	17.763517	1002	15.562081	824	16.164545	877	18.078814	962	19.059671	1043	15.85479	914	15.622851	921	21.770952	1218	20.083035	1170	16.059538	834	20.140177	960	15.456027	888	0.444462992331528	-0.141895191999728	normal	normal	normal	0.422707292238279	-0.189107385656506	normal	normal	0.444462992485129	-0.141895191986572	normal	0.92292298573286	-0.165222476470443	normal	normal	normal	0.444588201749247
ENSRNOG00000013816	Cmas	11.928176	762	14.034892	855	13.521234	1079	11.350822	756	11.884434	744	11.187359	717	13.355739	840	17.10041	1106	15.265594	1040	13.654851	952	17.301121	1144	14.232746	980	15.316466	940	15.895225	896	14.365068	975	0.249980759290014	-0.221469222054152	normal	normal	normal	0.398963990431826	-0.206880255336921	normal	normal	0.249980759426369	-0.221469222034745	normal	0.92292298573286	-0.26188961338687	normal	normal	normal	0.250093377102301
ENSRNOG00000060632	Olr1291	0.0	0	0.0	0	0.0	0	0.0	0	0.0	0	0.0	0	0.0	0	0.0	0	0.0	0	0.0	0	0.0	0	0.0	0	0.0	0	0.0	0	0.0	0	--	--	--	--	--	--	--	--	--	--	--	--	--	--	--	--	--	--
ENSRNOG00000017987	Ucma	0.0	0	0.623854	18	0.195954	8	0.088677	3	0.0	0	0.132326	5	0.148326	5	0.24132	8	0.27623	9	0.351846	12	1.229279	39	0.211936	7	0.099912	3	0.203158	6	0.384249	13	--	--	--	--	--	--	--	--	--	--	--	--	--	--	--	--	--	--
ENSRNOG00000000196	Cyp19a1	0.0	0	0.0	0	0.006469	1	0.0	0	0.0	0	0.0	0	0.035705	4	0.013038	2	0.0	0	0.0	0	0.0	0	0.0	0	0.0	0	0.0	0	0.0	0	--	--	--	--	--	--	--	--	--	--	--	--	--	--	--	--	--	--
ENSRNOG00000005798	Cav3	38.50972	1968	63.020199	3071	38.856697	2479	39.257763	2092	32.594204	1632	36.802055	1887	44.787945	2253	38.332405	1983	33.074429	1803	34.323456	1914	57.914314	3063	34.174839	1881	36.911427	1813	37.081646	1672	45.132511	2450	0.185107924784628	-0.323046733185382	normal	normal	normal	0.220931362700758	-0.341529568842149	normal	normal	0.185107924686513	-0.323046733228266	normal	0.92292298573286	-0.460334853566438	normal	normal	normal	0.184988115675724
ENSRNOG00000002991	Srr	1.901443	138	1.119553	82	1.9267100000000001	183	1.788608	143	1.759104	132	1.760606	131	2.021826	151	2.185344	163	1.556433	128	1.5084039999999999	126	0.900041	72	1.621425	124	2.086601	144	1.896394	129	2.176156	153	0.779208558782029	0.0631911956225236	normal	normal	normal	0.899129673882775	0.0345892392936644	normal	normal	0.779208558909538	0.0631911956069815	normal	0.950504121799145	0.0823988796177447	normal	normal	normal	0.77928667734648
ENSRNOG00000038740	Gimap7	6.623868	318	8.507732	389	5.168069	310	7.520654	376	7.745414	364	5.829842	281	7.497655	354	11.011083	535	6.582131	337	7.69534	403	9.26994	460	5.905509	305	9.489724	438	9.887052	418	5.330705	272	0.934362008980735	-0.0203292409568239	normal	normal	normal	0.833086580469288	-0.0595152530318035	normal	normal	0.934362008979092	-0.0203292409570961	normal	0.985275037528803	-0.0295398015830002	normal	normal	normal	0.934350234243257
ENSRNOG00000006110	Jph1	5.498759000000001	851	3.088806	452	5.21883	985	6.533313	1049	7.154917	1079	7.665493	1177	5.892212	877	5.654415999999999	883	6.862976	1133	7.421342999999999	1213	2.379834	333	6.120785	1013	7.469328000000001	1092	5.88809	790	7.192926	1142	0.0219329877579719	0.481996153343878	normal	up	up	0.0662706577614337	0.470537139369995	normal	normal	0.021932987769249	0.481996153327986	normal	0.92292298573286	0.597334231798765	normal	normal	normal	0.0219538906277455
ENSRNOG00000019070	St13	51.789818	3251	23.606743	1413	54.2827	4255	52.335735	3426	52.650307	3237	51.887157	3267	56.697075	3503	45.62944	2899	54.577694	3655	47.169395	3230	15.418944	1002	61.846821	4182	47.803619	2884	52.224701	2892	50.871136	3392	0.420192809603141	0.188227751369803	normal	normal	normal	0.558338539494684	0.159624092333787	normal	normal	0.420192809522716	0.188227751386605	normal	0.92292298573286	0.254057546426074	normal	normal	normal	0.420187699623036
Rattus_norvegicus_newGene_2319	--	0.124805	3	0.507321	10	0.900007	22	1.099042	23	0.113709	3	0.587791	12	2.274676	44	1.199903	24	4.040581	84	2.287093	49	1.607728	33	1.867662	39	3.738351	70	1.178214	21	2.926278	61	--	--	--	--	--	--	--	--	--	--	--	--	--	--	--	--	--	--
Rattus_norvegicus_newGene_10012	--	0.389085	10	0.135349	2	0.0	0	0.0	0	0.0	0	0.0	0	0.137197	2	0.0	0	0.0	0	0.0	0	0.0	0	0.0	0	0.431136	11	0.0	0	0.0	0	--	--	--	--	--	--	--	--	--	--	--	--	--	--	--	--	--	--
ENSRNOG00000020415	Ramp2	53.586004	1571	91.83152	2565	55.458287	2030	48.497741000000005	1483	62.728363	1806	43.528993	1279	53.913454	1557	43.823848	1298	45.29155	1418	34.564401999999994	1104	124.234932	3777	58.687554	1854	61.451158	1730	55.758219000000004	1440	36.659490000000005	1141	0.211741202231221	-0.312841435545337	normal	normal	normal	0.354568982763912	-0.262815001428074	normal	normal	0.211741202115611	-0.312841435597408	normal	0.92292298573286	-0.466786415567958	normal	normal	normal	0.21156268851333
ENSRNOG00000047874	Nelfcd	11.73132	784	13.851271	883	12.183636	1017	9.771885	681	9.111605	597	8.881213	596	10.670375	702	11.808585	799	8.422816	601	10.512594	767	16.23419	1123	9.122187	657	11.111197	714	9.005182	531	9.402231	668	0.0384360978332131	-0.420904700580689	normal	down	down	0.0903734409027542	-0.425370980240677	normal	normal	0.0384360978685026	-0.420904700553718	normal	0.92292298573286	-0.511372098573832	normal	normal	normal	0.0384670997010407
ENSRNOG00000006999	Wdr78	0.1541	22	0.037685	6	0.120825	22	0.100613	15	0.150979	21	0.131161	19	0.107994	15	0.220658	32	0.071594	11	0.084485	13	0.0	0	0.288544	44	0.128096	18	0.082773	11	0.052662	8	--	--	--	--	--	--	--	--	--	--	--	--	--	--	--	--	--	--
Rattus_norvegicus_newGene_1222	--	0.187131	9	0.153927	7	0.141461	8	0.089224	4	0.066021	3	0.247292	11	0.0	0	0.150261	7	0.198442	10	0.075422	4	0.0	0	0.125622	6	0.072883	3	0.04646	2	0.05473	3	--	--	--	--	--	--	--	--	--	--	--	--	--	--	--	--	--	--
ENSRNOG00000002635	Dexi	7.264112	383	11.328551	570	9.48656	625	9.709494	534	7.641425	395	10.001003	529	5.038863	262	9.789506	523	12.255547	690	9.826626	566	13.05219	713	9.692311	551	11.860778	601	10.066606	469	9.295412	521	0.724900557665095	-0.0824809199577749	normal	normal	normal	0.667605328261046	-0.117591549406841	normal	normal	0.724900557661901	-0.0824809199582664	normal	0.936515990740947	-0.11178749788784	normal	normal	normal	0.724896140203566
ENSRNOG00000002417	Serpinb10	0.032967	2	0.140734	8	0.0	0	0.03328	2	0.0	0	0.051899	4	0.188389	11	0.154314	10	0.055525	4	0.0	0	0.0	0	1.668231	104	0.25919	15	0.147553	8	0.182205	12	--	--	--	--	--	--	--	--	--	--	--	--	--	--	--	--	--	--
ENSRNOG00000043513	Cyp4x1	0.0	0	0.0	0	0.0	0	0.0	0	0.0	0	0.0	0	0.0	0	0.0	0	0.0	0	0.0	0	0.0	0	0.0	0	0.0	0	0.0	0	0.0	0	--	--	--	--	--	--	--	--	--	--	--	--	--	--	--	--	--	--
ENSRNOG00000018559	Tex44	0.0	0	0.0	0	0.0	0	0.0	0	0.0	0	0.0	0	0.0	0	0.0	0	0.0	0	0.0	0	0.0	0	0.0	0	0.0	0	0.0	0	0.0	0	--	--	--	--	--	--	--	--	--	--	--	--	--	--	--	--	--	--
ENSRNOG00000051286	LOC100911516	311.467056	7101	347.314652	7912	352.079345	10200	122.76399599999999	3009	253.186569	5644	112.817831	2661	181.153355	4091	164.579312	3865	219.835785	5315	220.635773	5582	343.731674	8174	173.557842	4381	214.56653599999999	4733	165.87682	3392	259.442459	6252	0.00267404458201609	-0.752170503783212	down	down	down	0.0302142498248239	-0.607158421739525	normal	down	0.00267404457447903	-0.752170503925052	down	0.398648928239937	-1.12364884194509	normal	normal	normal	0.00262550657871531
Rattus_norvegicus_newGene_11481	--	0.116939	4	0.0	0	0.267887	12	0.347871	12	0.602397	20	0.084775	3	0.116551	4	0.404347	14	0.271523	10	0.392722	15	0.0	0	0.236258	9	0.429634	14	0.529453	16	0.427469	15	--	--	--	--	--	--	--	--	--	--	--	--	--	--	--	--	--	--
ENSRNOG00000020832	C2cd4d	0.262752	11	0.71313	27	0.463566	23	0.369428	15	0.313596	12	0.257312	11	0.052503	3	0.155242	7	1.133918	47	0.526811	23	0.03841	2	0.232104	10	0.56169	21	1.075258	37	1.044161	43	--	--	--	--	--	--	--	--	--	--	--	--	--	--	--	--	--	--
ENSRNOG00000018853	Slc28a3	0.0	0	0.031489	3	0.0	0	0.074331	8	0.017104	2	0.0	0	0.10795	10	0.057864	6	0.0	0	0.0	0	0.051311	5	0.031893	4	0.113017	11	0.189444	16	0.013699	2	--	--	--	--	--	--	--	--	--	--	--	--	--	--	--	--	--	--
ENSRNOG00000019973	Arl3	12.044852	618	17.531815	857	13.297659	851	12.610036	674	11.850886	595	11.798212	607	12.768425	645	13.392588	695	12.65655	692	12.239706	685	18.894426	1002	13.963265	771	14.314169	705	14.454229	654	11.21167	611	0.283944503154547	-0.243470631190179	normal	normal	normal	0.347979328027987	-0.252408850613701	normal	normal	0.283944503149722	-0.243470631191279	normal	0.92292298573286	-0.3199006681525	normal	normal	normal	0.283928896467365
ENSRNOG00000008869	Ppp1r9a	0.956359	139	0.01266	2	0.800758	145	0.868202	132	1.342171	191	1.277657	186	0.910398	130	1.079979	159	0.861596	134	1.3571	215	0.040126	7	0.840091	132	0.917702	128	1.27111	163	0.990012	153	0.297357249200495	0.23859805980731	normal	normal	normal	0.291416830195844	0.250017864727628	normal	normal	0.297357249032224	0.238598059931933	normal	0.92292298573286	0.993596170720257	normal	normal	normal	0.289531387246732
Rattus_norvegicus_newGene_883	--	5.35972	274	1.88826	92	5.055715	322	5.535509	295	3.881705	194	5.985476	306	4.172621	210	5.950104	307	6.978189	380	5.260905	293	0.983007	52	5.409613	297	6.512019	319	3.988985	180	4.200637	228	0.472344294323686	0.186570630263001	normal	normal	normal	0.66812737532145	0.123919987131858	normal	normal	0.472344294292067	0.186570630273209	normal	0.92292298573286	0.304429987810677	normal	normal	normal	0.472414279569007
ENSRNOG00000024539	Ndufb6	138.431396	3289	298.564697	6763	147.277969	4369	154.294678	3822	134.330856	3126	125.190475	2983	137.284119	3210	153.121033	3682	146.102219	3703	136.582077	3540	265.657104	6530	148.262726	3794	140.097458	3198	116.541481	2442	131.416656	3316	0.153484906721744	-0.370225484906729	normal	normal	normal	0.17703113000733	-0.389060284847955	normal	normal	0.15348490658181	-0.370225485003774	normal	0.92292298573286	-0.602901100723887	normal	normal	normal	0.153099464946542
Rattus_norvegicus_newGene_1562	--	2.730309	53	0.891203	17	0.463704	12	0.81359	17	2.393015	46	2.148139	43	1.784119	35	1.394773	28	0.733343	16	1.576084	34	1.134658	23	1.473479	31	0.872917	17	1.411634	24	1.051269	22	0.681847254132915	0.100747209228841	normal	normal	normal	0.456710699671661	0.196129688332385	normal	normal	0.681847254177753	0.100747209208123	normal	0.929387635409988	0.329461422076754	normal	normal	normal	0.681089643044745
ENSRNOG00000020468	Stard4	4.686265	474	1.135344	110	5.170151	653	4.091012	432	4.335773	430	5.469379	555	5.295722	527	4.535497	465	3.115174	336	3.780424	417	1.124179	118	5.946102	648	4.350399	423	4.602055	411	3.036098	327	0.497627026391876	0.180315058942844	normal	normal	normal	0.504423705058989	0.1933125055099	normal	normal	0.497627026275149	0.180315058988369	normal	0.92292298573286	0.337770731630168	normal	normal	normal	0.497511357499852
ENSRNOG00000016463	Prl2a1	0.0	0	0.0	0	0.0	0	0.0	0	0.0	0	0.0	0	0.0	0	0.0	0	0.0	0	0.0	0	0.0	0	0.0	0	0.0	0	0.0	0	0.0	0	--	--	--	--	--	--	--	--	--	--	--	--	--	--	--	--	--	--
ENSRNOG00000058101	AABR07067387.1	0.0	0	0.0	0	0.0	0	0.040338	2	0.0	0	0.0	0	0.0	0	0.0	0	0.023594	1	0.0	0	0.0	0	0.0	0	0.0	0	0.0	0	0.0	0	--	--	--	--	--	--	--	--	--	--	--	--	--	--	--	--	--	--
ENSRNOG00000014508	Mgll	66.143452	2991	71.072355	3066	70.01926900000001	3957	53.770872	2537	64.723569	2872	73.703874	3347	68.59783999999999	3053	54.297255	2487	55.265163	2667	57.318917	2832	89.642471	4190	52.004673	2535	79.65525	3463	66.185265	2638	53.972323	2595	0.457074167212656	-0.145161321622765	normal	normal	normal	0.797498909323221	-0.0600971901988348	normal	normal	0.457074167258425	-0.145161321618056	normal	0.92292298573286	-0.172735175088045	normal	normal	normal	0.457146151463823
ENSRNOG00000038458	AABR07026240.1	0.0	0	0.0	0	0.0	0	0.0	0	0.104863	2	0.0	0	0.0	0	0.0	0	0.0	0	0.0	0	0.158946	3	0.027144	1	0.084057	2	0.0	0	0.0	0	--	--	--	--	--	--	--	--	--	--	--	--	--	--	--	--	--	--
Rattus_norvegicus_newGene_10987	--	0.269425	4	0.034713	1	0.0	0	0.0	0	0.0	0	0.0	0	0.0	0	0.0	0	0.0	0	0.0	0	0.0	0	0.0	0	0.0	0	0.0	0	0.0	0	--	--	--	--	--	--	--	--	--	--	--	--	--	--	--	--	--	--
Rattus_norvegicus_newGene_8764	--	1.417285	33	0.423378	10	0.554345	16	0.868272	21	0.719982	17	1.464762	34	0.29165	7	1.151486	27	0.726328	18	0.785485	20	0.0	0	0.972076	24	2.00752	44	0.0	0	1.930253	47	--	--	--	--	--	--	--	--	--	--	--	--	--	--	--	--	--	--
ENSRNOG00000004730	Meis2	9.668753	1093	6.621887	714	9.494127	1338	14.019728	1651	8.296869	921	10.475774000000001	1191	9.249731	1013	9.676021	1108	15.248587	1842	16.181435	2003	5.016176	588	10.756617	1310	10.786256999999999	1167	11.622609	1155	14.36683	1730	0.290251784589952	0.237553295420857	normal	normal	normal	0.819605774997701	0.0554469230741323	normal	normal	0.29025178456336	0.237553295426852	normal	0.92292298573286	0.308918240981863	normal	normal	normal	0.290277172293701
ENSRNOG00000046450	AABR07032904.1	1.377221	10	0.0	0	1.311492	12	1.598526	13	1.507673	11	1.599984	12	0.922854	7	0.0	0	2.029826	16	1.027443	9	0.0	0	2.310544	19	0.291829	3	1.250924	8	0.599863	5	--	--	--	--	--	--	--	--	--	--	--	--	--	--	--	--	--	--
ENSRNOG00000001794	Muc13	0.0	0	0.0	0	0.013387	2	0.0	0	0.0	0	0.0	0	0.0	0	0.0	0	0.0	0	0.0	0	0.0	0	0.014198	2	0.0	0	0.013279	2	0.0	0	--	--	--	--	--	--	--	--	--	--	--	--	--	--	--	--	--	--
ENSRNOG00000056659	Mecp2	4.575978	307	2.286254	147	4.851876	406	5.379865	376	4.629772	304	4.40133	296	5.588958	369	4.698951	319	3.747756	268	5.656065	414	2.221967	155	5.067085	366	6.209327	400	6.151331	364	4.645798	331	0.398654337974939	0.199255171635702	normal	normal	normal	0.687727769687675	0.110374417013702	normal	normal	0.398654338024391	0.199255171624617	normal	0.92292298573286	0.272198511320985	normal	normal	normal	0.398817390065576
ENSRNOG00000030775	Adarb2	0.0	0	0.0	0	0.017784	2	0.014338	2	0.0	0	0.0	0	0.0	0	0.019674	2	0.0	0	0.0	0	0.0	0	0.0	0	0.0	0	0.0	0	0.0	0	--	--	--	--	--	--	--	--	--	--	--	--	--	--	--	--	--	--
ENSRNOG00000029278	AABR07059675.1	0.0	0	0.0	0	0.0	0	0.0	0	0.0	0	0.0	0	0.056911	1	0.12855	2	0.28865	5	0.069391	2	0.0	0	0.0	0	0.100097	2	0.0	0	0.21541	4	--	--	--	--	--	--	--	--	--	--	--	--	--	--	--	--	--	--
ENSRNOG00000013521	Dhfr	0.634015	113	0.220625	38	0.575106	127	0.721987	134	0.704421	122	0.522922	93	0.453802	79	0.62257	112	0.648674	123	0.451209	87	0.169708	32	0.486588	93	0.461148	79	0.414051	65	0.34908	66	0.343451259596223	0.248383098019948	normal	normal	normal	0.573663166506272	0.163151883545526	normal	normal	0.34345125968554	0.248383097982264	normal	0.92292298573286	0.421437092740204	normal	normal	normal	0.34365182718707
ENSRNOG00000056259	AC109427.1	0.0	0	0.0	0	0.0	0	0.0	0	0.0	0	0.0	0	0.0	0	0.0	0	0.0	0	0.0	0	0.0	0	0.0	0	0.0	0	0.0	0	0.0	0	--	--	--	--	--	--	--	--	--	--	--	--	--	--	--	--	--	--
ENSRNOG00000010897	Nek6	2.828811	248	2.806645	235	4.444069	486	3.450972	315	4.068078	349	4.176658	367	5.505438	475	5.763154	511	3.170156	296	3.202334	306	4.881691	442	6.889421	650	6.782818	571	6.728503	520	4.846944	451	0.507332329845893	0.139621605141968	normal	normal	normal	0.490189037051271	0.176688876674915	normal	normal	0.507332329992243	0.139621605124081	normal	0.92292298573286	0.173129416021379	normal	normal	normal	0.507510299409168
Rattus_norvegicus_newGene_10513	--	0.180307	2	0.0	0	0.25258	3	0.396581	4	0.083877	1	0.138909	2	0.0	0	0.411297	4	0.033678	1	0.0	0	0.0	0	0.0	0	0.0	0	0.0	0	0.0	0	--	--	--	--	--	--	--	--	--	--	--	--	--	--	--	--	--	--
ENSRNOG00000013386	Psmb5	67.715599	2233	161.946609	5091	72.263863	2975	72.181702	2482	64.919518	2097	67.339043	2227	74.043785	2403	74.376045	2482	74.393822	2617	59.565533	2143	138.403961	4722	67.24057	2388	62.013302	1965	68.076172	1980	62.684914	2196	0.132996818086547	-0.394484553645764	normal	normal	normal	0.189778123765998	-0.379814207059007	normal	normal	0.132996817948797	-0.394484553761931	normal	0.92292298573286	-0.674902886363951	normal	normal	normal	0.132445567227384
ENSRNOG00000051948	Hcfc1	4.963722	1710	4.61105	1515	5.548407	2387	4.758234	1710	4.860301	1640	4.912868	1698	5.24903	1780	4.810929	1678	3.832859	1409	5.291951	1989	4.16644	1486	4.7586	1766	4.475813	1482	6.454168	1961	4.983179	1824	0.506199431261047	-0.0998389572611459	normal	normal	normal	0.66451487120232	-0.0938423438642508	normal	normal	0.506199431628397	-0.0998389572463146	normal	0.92292298573286	-0.109350176576298	normal	normal	normal	0.506368053907068
ENSRNOG00000020304	Pdcd11	3.518046	902	2.188497	535	4.357385	1395	3.534809	945	4.819053	1210	2.955914	761	3.629695	916	4.168685	1082	3.54319	969	3.900067	1091	1.978567	525	4.186908	1157	3.936485	970	5.925389	1340	3.312751	903	0.651643082920975	0.105892779650867	normal	normal	normal	0.67108512597075	0.116212874612532	normal	normal	0.651643082889121	0.105892779656228	normal	0.926966316012993	0.14361069579582	normal	normal	normal	0.651671576177213
ENSRNOG00000062245	Ndufa10l1	43.757427	3188	14.596999	1014	44.941551	4088	13.753211	1045	68.329514	4876	11.027293	806	49.621586	3559	42.933735	3166	15.568916	1210	14.87263	1182	44.449417	3351	15.86608	1246	13.668667	957	16.467686	1059	77.719025	6014	0.820321446653838	-0.0583550229253187	normal	normal	normal	0.804147310028081	0.0693352362229797	normal	normal	0.820321446570226	-0.0583550229602288	normal	0.958260980497077	-0.158910249924662	normal	normal	normal	0.82025017558031
ENSRNOG00000029394	Dusp8	9.143086	677	6.404493	453	8.791759	813	6.966064	538	9.201959	668	6.872103	511	5.494346	401	4.861229	365	4.480191	354	7.473593	604	6.492382	498	4.870178	389	5.988429	426	7.543838	493	4.525356	356	0.620844651118109	-0.101324395814136	normal	normal	normal	0.831044689981249	-0.0537549500593109	normal	normal	0.620844651195054	-0.101324395805984	normal	0.925602033834057	-0.123594671681608	normal	normal	normal	0.620922051078028
ENSRNOG00000047914	Gng11	33.390343	1096	50.154552	1570	31.665085	1298	28.074162	961	31.139042	1001	34.487431	1136	36.969185	1195	34.395725	1143	28.255524	990	19.350544	693	68.78669	2336	30.47509	1078	38.157188	1204	33.162033	960	22.562653	787	0.245679776165662	-0.278555578349935	normal	normal	normal	0.435879031315853	-0.215596686313657	normal	normal	0.24567977609007	-0.278555578374996	normal	0.92292298573286	-0.388319333827369	normal	normal	normal	0.245593993741405
ENSRNOG00000006744	Acyp1	21.112451999999998	513	22.067090999999998	511	21.831515999999997	661	19.985606	505	20.521435	463	14.823353999999998	367	21.736879000000002	519	14.192225	349	21.889084	556	19.27313	498	19.537467	477	22.660515	571	17.753719	400	17.068949	366	21.101423	543	0.216804642383647	-0.256094894212369	normal	normal	normal	0.2340775033633	-0.300681847695362	normal	normal	0.216804642493289	-0.256094894189858	normal	0.92292298573286	-0.314625894826102	normal	normal	normal	0.216887667275019
ENSRNOG00000059276	LOC498265	0.527733	60	0.201575	22	0.444211	63	0.231385	28	0.193601	22	0.48504	56	0.31163	35	0.502337	58	0.424604	52	0.479214	60	0.168666	20	0.41825	52	0.388909	43	0.501238	51	0.496701	60	0.520390342181375	-0.170450670574522	normal	normal	normal	0.750956250268389	-0.0896958674509415	normal	normal	0.5203903423299	-0.170450670507903	normal	0.92292298573286	-0.378142784459416	normal	normal	normal	0.520489711962674
ENSRNOG00000002420	Zc3h7a	7.497411	1062	1.92153	266	9.878272	1732	7.5090889999999995	1094	8.746189999999999	1215	7.3700980000000005	1044	8.645604	1214	9.876395	1432	7.0766539999999996	1070	9.447623	1463	1.714909	245	8.563557	1313	7.309101	994	8.978126	1130	7.943664	1202	0.547333647704294	0.159828779831152	normal	normal	normal	0.592608562370643	0.155040450559888	normal	normal	0.547333647566511	0.159828779881583	normal	0.92292298573286	0.295776514034435	normal	normal	normal	0.547203204105384
ENSRNOG00000018515	Det1	1.038993	89	2.137634	175	1.582723	169	1.359605	122	1.430967	120	1.537748	132	1.31022	111	1.247155	108	1.822426	167	1.356772	127	1.921408	170	1.896321	175	1.393603	115	2.393195	181	2.285613	208	0.592475057175539	-0.137595318182454	normal	normal	normal	0.709338921443451	-0.107541145436685	normal	normal	0.592475057228534	-0.137595318168077	normal	0.92292298573286	-0.217938445397554	normal	normal	normal	0.592355704290413
ENSRNOG00000020484	Trpm5	0.023517	4	0.023116	3	0.023072	4	0.03255	5	0.0	0	0.0	0	0.0	0	0.0	0	0.046955	7	0.0	0	0.0	0	0.039949	6	0.0	0	0.0	0	0.0	0	--	--	--	--	--	--	--	--	--	--	--	--	--	--	--	--	--	--
Rattus_norvegicus_newGene_4146	--	2.477287	153	1.637569	101	2.444128	183	0.564129	38	2.35894	148	1.419679	90	1.4418319999999998	92	1.749517	102	1.440455	82	1.314419	101	1.274448	107	2.056973	160	1.473658	98	1.8293939999999997	120	1.159548	83	0.263539153680295	-0.297939199877168	normal	normal	normal	0.621749692216294	-0.138895187667192	normal	normal	0.263539153665475	-0.297939199886282	normal	0.92292298573286	-0.597454750645598	normal	normal	normal	0.262771495596063
ENSRNOG00000022021	Spag6	0.0	0	0.0	0	0.089527	9	0.0	0	0.036553	3	0.054173	4	0.050471	4	0.0	0	0.076452	6	0.021097	2	0.0	0	0.0	0	0.0	0	0.0	0	0.0	0	--	--	--	--	--	--	--	--	--	--	--	--	--	--	--	--	--	--
ENSRNOG00000003160	LOC108348096	0.387353	58	0.205729	30	0.331413	62	0.466217	72	0.478507	70	0.452907	68	0.475803	70	0.408789	62	0.298001	48	0.478922	78	0.117362	18	0.317476	51	0.448721	64	0.460545	61	0.423619	67	0.154646849774645	0.358643103499989	normal	normal	normal	0.309416640774117	0.29332395818822	normal	normal	0.15464685009919	0.358643103310288	normal	0.92292298573286	0.54153918346162	normal	normal	normal	0.154962571864303
Rattus_norvegicus_newGene_3015	--	0.415909	18	0.662511	22	0.332747	12	0.200952	9	0.150961	4	0.231947	7	0.419397	8	0.37687699999999996	16	0.378034	11	0.17111600000000002	8	0.0	0	0.414763	17	0.192097	8	0.427334	12	0.242417	5	--	--	--	--	--	--	--	--	--	--	--	--	--	--	--	--	--	--
ENSRNOG00000016890	Tppp3	25.667253	948	44.324776	1560	39.546516	1822	23.813953	917	31.917908	1154	31.353893	1161	25.509602	927	26.876722	1004	19.543619	770	16.632072	670	46.254402	1766	29.652308	1179	23.174725	822	29.271366	953	13.146472	516	0.217106257231533	-0.293341258109611	normal	normal	normal	0.467552072817251	-0.197635080910095	normal	normal	0.217106257162572	-0.293341258133615	normal	0.92292298573286	-0.40404797265527	normal	normal	normal	0.217042530266625
Rattus_norvegicus_newGene_6418	--	0.590733	103	0.905787	151	0.967369	211	0.583404	107	0.727777	125	0.660176	116	0.704322	121	0.75625	134	0.895576	167	1.097218	209	1.113053	201	1.055207	199	1.057714	178	0.852541	132	0.682397	127	0.271744084949925	-0.266083588372477	normal	normal	normal	0.485625248893588	-0.195565259123017	normal	normal	0.271744085127932	-0.266083588315063	normal	0.92292298573286	-0.375474751644713	normal	normal	normal	0.27181073668017
ENSRNOG00000011500	Pou2af1	0.122174	12	0.11268	11	0.083757	10	0.068063	7	0.065621	7	0.081137	8	0.132074	13	0.176054	18	0.058219	6	0.038424	5	0.160071	16	0.277695	29	0.189306	18	0.092748	8	0.01973	3	--	--	--	--	--	--	--	--	--	--	--	--	--	--	--	--	--	--
ENSRNOG00000010031	Vtn	25.348329	1556	39.94806	2338	29.182607	2237	20.845104	1334	24.791417000000003	1489	22.271642999999997	1372	29.653908	1792	26.982325	1677	23.126714000000003	1515	19.063926	1276	56.91745	3615	21.696682000000003	1435	22.557645	1331	27.747281	1502	19.469529	1269	0.0746210261641227	-0.415328278929981	normal	normal	normal	0.201467864725922	-0.347575476155779	normal	normal	0.074621026122929	-0.415328278960185	normal	0.92292298573286	-0.559329697654878	normal	normal	normal	0.0745614001087698
Rattus_norvegicus_newGene_5254	--	0.0	0	0.0	0	0.922796	27	0.0	0	0.0	0	0.17929499999999998	5	0.0	0	0.423574	8	0.0	0	0.466606	9	0.0	0	0.257136	5	0.0	0	0.508471	8	0.46621100000000004	14	--	--	--	--	--	--	--	--	--	--	--	--	--	--	--	--	--	--
ENSRNOG00000004624	Rnd3	5.829811	621	1.653242	168	6.494329	864	5.429753	603	6.305757	658	9.14805	978	5.483511	575	5.84357	630	4.359783	496	6.023554	700	0.951986	105	4.324934	497	4.330309	444	4.929528	464	4.455224	504	0.230544720843368	0.317598876500752	normal	normal	normal	0.21177068351659	0.362089421349978	normal	normal	0.230544720703707	0.31759887658541	normal	0.92292298573286	0.573469196490722	normal	normal	normal	0.230065915134433
ENSRNOG00000019779	Disc1	1.068855	103	0.552787	51	1.236115	148	0.622519	63	0.963578	91	0.978887	95	0.900162	85	1.181369	115	0.72377	74	1.133374	119	1.065224	106	0.845489	88	0.998055	92	1.120213	95	0.906251	93	0.659416673021023	-0.113148089768974	normal	normal	normal	0.987142714448405	-0.00460412382931697	normal	normal	0.659416673146635	-0.113148089735636	normal	0.927490493423207	-0.178394535318769	normal	normal	normal	0.659678288423261
Rattus_norvegicus_newGene_240	--	0.0	0	0.0	0	0.0	0	0.235901	3	0.21278	3	0.0	0	0.0	0	0.0	0	0.0	0	0.0	0	0.167523	2	0.0	0	0.118714	2	0.0	0	0.0	0	--	--	--	--	--	--	--	--	--	--	--	--	--	--	--	--	--	--
ENSRNOG00000032973	Il13ra2	0.0	0	0.0	0	0.02616	3	0.0	0	0.125718	10	0.0184	2	0.130286	11	0.13475	11	0.0	0	0.0	0	0.0	0	0.118984	11	0.060944	6	0.0	0	0.065963	6	--	--	--	--	--	--	--	--	--	--	--	--	--	--	--	--	--	--
Rattus_norvegicus_newGene_1462	--	0.096375	4	0.316401	13	0.400568	20	0.689021	29	0.0	0	0.142797	6	0.317882	13	0.209815	9	0.280155	12	0.045864	2	0.540268	23	0.1499	7	0.389532	15	0.422872	15	0.159107	7	--	--	--	--	--	--	--	--	--	--	--	--	--	--	--	--	--	--
ENSRNOG00000014727	Fahd1	17.877918	972	11.746417	609	18.028193	1224	16.090712	912	20.907396	1113	19.190279	1047	17.816225	954	18.223253	1003	21.521038	1248	22.802431	1352	12.426121	699	18.740002	1098	15.752845	823	23.403948	1122	21.275129	1229	0.408235078670099	0.164221757833	normal	normal	normal	0.36485444496629	0.21878870036966	normal	normal	0.408235078758013	0.164221757822832	normal	0.92292298573286	0.19704081870524	normal	normal	normal	0.408343919116869
ENSRNOG00000059890	Clec2d2	0.280808	41	0.046128	7	0.31647	58	0.251005	39	0.249364	36	0.281274	42	0.219318	32	0.306899	46	0.099405	16	0.170448	28	0.039803	6	0.257934	41	0.068825	10	0.526812	68	0.129666	21	0.663781991267215	0.112922403738235	normal	normal	normal	0.722619044287042	0.0955165997044641	normal	normal	0.663781991353606	0.112922403699817	normal	0.927490493423207	0.290255173569297	normal	normal	normal	0.664341170487636
ENSRNOG00000021581	Rapgef2	11.126413	2647	4.366554	992	11.697497	3473	12.071144	2994	11.392901	2656	13.201112	3149	10.044804	2352	10.457474999999999	2517	11.642084	2954	15.066873000000001	3907	2.4730119999999998	610	12.471117	3195	12.21	2790	11.282557	2367	13.668862999999998	3452	0.245754390741776	0.286373231839002	normal	normal	normal	0.36603508841213	0.254478375616783	normal	normal	0.245754390625332	0.286373231882837	normal	0.92292298573286	0.415747403298069	normal	normal	normal	0.245659001907941
Rattus_norvegicus_newGene_4002	--	0.95721	25	1.041511	27	0.834794	27	1.139509	27	0.6273630000000001	17	1.060988	31	1.378878	38	2.080635	51	1.53927	39	0.701055	20	0.9936130000000001	25	0.8489439999999999	24	0.494869	12	1.733616	39	1.400792	33	--	--	--	--	--	--	--	--	--	--	--	--	--	--	--	--	--	--
ENSRNOG00000048807	Vom1r81	0.0	0	0.0	0	0.0	0	0.0	0	0.0	0	0.0	0	0.0	0	0.0	0	0.0	0	0.0	0	0.0	0	0.0	0	0.0	0	0.0	0	0.0	0	--	--	--	--	--	--	--	--	--	--	--	--	--	--	--	--	--	--
ENSRNOG00000010275	Slc17a9	0.132157	12	0.239475	20	0.16704	18	0.222542	20	0.322873	28	0.235844	21	0.204397	18	0.298282	26	0.0	0	0.122793	12	0.479351	43	0.49481	46	0.247635	21	0.263376	20	0.217895	20	--	--	--	--	--	--	--	--	--	--	--	--	--	--	--	--	--	--
ENSRNOG00000046214	Cyp27b1	0.0	0	0.0	0	0.0	0	0.0	0	0.0	0	0.0	0	0.0	0	0.02157	2	0.0	0	0.022947	3	0.0	0	0.096599	10	0.0	0	0.0	0	0.019045	2	--	--	--	--	--	--	--	--	--	--	--	--	--	--	--	--	--	--
Rattus_norvegicus_newGene_7029	--	0.565346	24	0.070959	4	0.27676	19	0.11638599999999999	6	0.8230660000000001	41	0.0	0	0.0	0	0.0	0	0.269684	15	0.0	0	0.0	0	0.24073499999999998	11	0.371846	15	0.071069	2	0.176968	11	--	--	--	--	--	--	--	--	--	--	--	--	--	--	--	--	--	--
ENSRNOG00000050067	AABR07026058.1	0.390007	9	0.314702	7	0.061686	2	0.230443	6	0.231204	5	0.288716	7	0.088262	2	0.518121	12	0.31336	8	0.416857	10	0.64817	15	0.675256	16	0.548881	12	0.414268	8	0.315279	8	--	--	--	--	--	--	--	--	--	--	--	--	--	--	--	--	--	--
Rattus_norvegicus_newGene_5001	--	0.589612	20	0.467865	16	0.320985	14	0.47606	17	0.399918	14	0.333373	12	0.463333	16	0.668395	23	0.90775	33	0.247532	9	0.277229	11	0.862713	31	1.061665	36	0.322461	10	1.517016	54	--	--	--	--	--	--	--	--	--	--	--	--	--	--	--	--	--	--
ENSRNOG00000024346	Plet1	0.0	0	0.0	0	0.0	0	0.0	0	0.0	0	0.0	0	0.0	0	0.067243	4	0.0	0	0.032045	3	0.0	0	0.0	0	0.0	0	0.0	0	0.0	0	--	--	--	--	--	--	--	--	--	--	--	--	--	--	--	--	--	--
ENSRNOG00000009191	Ccm2l	5.262117	288	4.331776	226	8.108577	553	4.625688	264	5.469588	293	5.301246	291	5.185222	279	6.520625	361	5.519199	322	5.016351	299	6.070733	343	5.373106	316	7.248731	381	6.879684	332	3.991476	232	0.403757173475526	-0.182112296751425	normal	normal	normal	0.633859462129415	-0.124989116929808	normal	normal	0.403757173609933	-0.182112296728508	normal	0.92292298573286	-0.231293528542183	normal	normal	normal	0.40398292616177
Rattus_norvegicus_newGene_3229	--	0.0	0	0.0	0	0.0	0	0.0	0	0.0	0	0.0	0	0.0	0	0.0	0	0.0	0	0.0	0	0.341205	4	0.0	0	0.0	0	0.0	0	0.0	0	--	--	--	--	--	--	--	--	--	--	--	--	--	--	--	--	--	--
ENSRNOG00000003267	Pycr2	5.795053	354	11.073721	644	6.141257	468	5.154483	328	5.954337	356	6.01799	368	6.81075	409	6.51682	402	5.525361	360	5.896561	392	8.708765	549	5.151974	339	6.223026	365	6.973223	375	5.853736	379	0.186708787312634	-0.337202576575507	normal	normal	normal	0.347006510932253	-0.269663065191672	normal	normal	0.186708787247226	-0.337202576611093	normal	0.92292298573286	-0.525011337431668	normal	normal	normal	0.186426214283324
ENSRNOG00000018823	Nisch	39.192268	6675	44.29882	7193	45.015205	9571	40.646336	7218	44.239532	7378	40.418362	6904	39.339016	6594	40.81678	7034	33.382866	6064	44.927856	8346	52.227913	9203	39.214645	7193	46.580498	7622	51.073814	7671	40.990944	7415	0.632513955897289	-0.0854691634956089	normal	normal	normal	0.747298109402158	-0.075287161365033	normal	normal	0.632513955976047	-0.0854691634905201	normal	0.925754352302996	-0.0981447249472638	normal	normal	normal	0.632600883815289
ENSRNOG00000025934	LOC685964	0.0	0	0.0	0	0.0	0	0.0	0	0.0	0	0.0	0	0.0	0	0.0	0	0.0	0	0.0	0	0.0	0	0.0	0	0.0	0	0.0	0	0.0	0	--	--	--	--	--	--	--	--	--	--	--	--	--	--	--	--	--	--
ENSRNOG00000024553	Cyb5d2	1.098358	61	1.053234	56	1.104758	76	1.564941	90	1.361202	74	0.753558	42	1.713542	93	0.55511	31	0.943731	56	0.755126	46	0.32054	19	1.576546	94	1.07216	57	1.795683	87	1.075525	63	0.779603081058641	0.072988958563394	normal	normal	normal	0.843813531527908	-0.0570146213940246	normal	normal	0.779603081160842	0.0729889585354512	normal	0.950504121799145	0.121206784339677	normal	normal	normal	0.779598637413393
ENSRNOG00000002904	Arr3	0.118786	6	0.0	0	0.219534	13	0.124716	7	0.122914	6	0.300614	14	0.131829	6	0.0	0	0.054532	3	0.270994	14	0.0	0	0.065659	4	0.348291	15	0.149743	7	0.07773	4	--	--	--	--	--	--	--	--	--	--	--	--	--	--	--	--	--	--
[truncated: 27,080 more rows]
[truncated: 142 more columns]
